# Supplementary material for: Generation and analysis of ESTs from strawberry (Fragaria xananassa) fruits and evaluation of their utility in genetic and molecular studies
Source: BMC Genomics. 2010 Sep 17;11:503. doi: 10.1186/1471-2164-11-503 (PMC2996999; doi:10.1186/1471-2164-11-503)
Supplement: Additional file 1 — Representative unigenes of the biosynthetic pathways of sugars, lipids, amino acids and nucleotides. Number of ESTs identified per library of Table 1 classified as singletons and contigs, which correspond to genes of the biosynthetic pathways of sugars, lipids, amino acids and nucleotides, and values of their relative abundance in libraries M1 and M2. [file 1471-2164-11-503-S1.XLS]

## Sheet: Primary Metabolism - Table 1
BIOSYNTHETIC PATHWAY: Enzyme	Step	EST number									Singletons Singlets	Contigs	Relative abundance M1 (‰)	Relative abundance M2 (‰)
		M1	M2	C1	C2	C3	L1	CO3	CO8	SGBL
GLYCOLISIS	Glyc												10.1986	9.68523
Hexokinase (HK)	01	0	0	0	0	0	0	0	0	0	0	0	0	0
Glucose-6-phosphate isomerase (PGI)	02	0	1	0	0	0	0	0	0	0	1	0	0	0.807103
Phosphofructokinase (PFK)	03	1	0	0	0	0	0	0	0	0	1	0	0.536769	0
Fructose 1,6-biphosphate aldolasephosphate	04	1	1	1	0	0	0	0	1	0	2	1	0.536769	0.807103
Triosephosphate isomerase (TIM)	05	5	1	0	0	0	0	0	2	0	1	2	2.68384	0.807103
Glyceraldehide-3-phosphate dehydrogenase (GAPDH)	06	6	3	0	1	0	0	4	6	0	5	2	3.22061	2.42131
Phosphoglycerate kinase (PGK)	07	2	1	0	0	0	0	3	2	0	3	1	1.07354	0.807103
Phosphoglycerate mutase (PGM)	08	1	0	0	0	1	1	0	1	0	2	1	0.536769	0
Enolase	09	2	5	0	2	0	0	0	3	0	1	2	1.07354	4.03551
Pyruvate kinase (PK)	10	1	0	0	0	0	1	0	0	0	2	0	0.536769	0
TCA CYCLE	TCAc												1.07354	5.64972
Citrate synthase	01	0	0	0	0	0	0	0	1	0	1	0	0	0
Aconitase	02	0	0	0	0	0	0	0	0	0	0	0	0	0
Isocitrate dehydrogenase	03	0	0	0	0	0	0	0	0	0	0	0	0	0
α-Oxoglutarate dehydrogenase	04	0	0	0	0	0	0	0	0	0	0	0	0	0
Succinyl-CoA synthetase	05	0	0	0	1	1	0	0	1	0	1	1	0	0
Succinate dehydrogenase	06	0	1	0	1	0	0	0	0	0	2	0	0	0.807103
Fumarase	07	0	0	0	0	0	0	0	0	0	0	0	0	0
Malate dehydrogenase	08	2	6	0	1	0	1	0	3	0	3	3	1.07354	4.84262
PENTOSE PHOSPHATE PATHWAY	PePh												1.07354	1.61421
Glucose-6-phosphate dehydrogenase	01	0	1	0	0	0	0	0	0	0	1	0	0	0.807103
6-Phosphogluconolactonase	02	1	0	0	0	0	0	0	0	0	1	0	0.536769	0
6-Phosphogluconate dehydrogenase	03	0	0	0	1	0	0	0	0	0	1	0	0	0
Ribulose-5-phosphate epimerase	04a	0	0	0	0	0	0	0	0	0	0	0	0	0
Ribulose-5-phosphate isomerase	04b	0	0	0	0	0	0	0	1	0	1	0	0	0
Transketolase	05	0	0	0	0	0	2	0	1	0	1	1	0	0
Transaldolase	06	1	1	0	0	0	0	0	0	0	2	0	0.536769	0.807103
FATTY ACID BIOSYNTHESIS	FaAc												3.22061	7.26392
Acetyl-CoA synthetase (ACSL)	00	1	3	1	0	0	0	0	1	0	4	1	0.536769	2.42131
Acetyl-CoA carboxylase	01a	0	1	0	0	0	0	0	0	0	1	0	0	0.807103
Acyl carrier protein (ACP)	02a	3	3	0	1	1	1	5	0	0	0	2	1.61031	2.42131
β-ketoacyl-ACP synthase III (KAS III)	03a	0	0	0	0	0	0	0	0	0	0	0	0	0
β-ketoacyl-ACP reductase (KAR)	04a	0	0	0	1	0	0	0	0	0	1	0	0	0
β-hydroxyacyl-ACP dehydratase	05a	1	0	0	0	1	0	0	0	0	2	0	0.536769	0
Enoyl-ACP reductase (ENR)	06a	0	0	0	0	0	0	0	0	0	0	0	0	0
β-ketoacyl-ACP synthase I (KAS I)	03b	1	0	0	1	0	0	0	0	0	0	1	0.536769	0
β-ketoacyl-ACP synthase II (KAS II)	03c	0	0	0	0	0	0	0	0	0	0	0	0	0
Malonyl-CoA-ACP transacylase	02b	0	0	0	0	0	0	0	0	0	0	0	0	0
Estearoyl-ACP desaturase	07	0	2	0	1	0	0	0	0	0	3	0	0	1.61421
Others acyl lipid deaturases	07*	0	0	0	0	0	0	0	0	0	0	0	0	0
SHIKIMIC ACID BIOSYNTHESIS: Aromatic aminoacids biosynthesis	Shik												0.536769	0
3-Desoxy-D-arabinoheptulosonate-7-phosphate synthase	01	0	0	1	0	0	0	0	5	0	2	1	0	0
3-Deshydroquinate synthase	02	0	0	0	0	0	0	0	0	0	0	0	0	0
3-Deshydroquinate dehydratase	03	0	0	0	0	0	0	0	0	0	0	0	0	0
Shikimate dehydrogenase	04	0	0	0	0	0	0	0	1	0	1	0	0	0
Shikimate kinase	05	0	0	0	0	0	0	0	0	0	0	0	0	0
5-Enolpyruvoylshikimate-3-phosphate synthase	06	0	0	0	0	0	0	0	0	0	0	0	0	0
Corismate synthase	07	0	0	0	0	0	0	0	0	0	0	0	0	0
Corismate mutase	08b	0	0	0	0	0	0	0	0	0	0	0	0	0
Prephenate dehydratase	09b	0	0	0	0	0	0	0	0	0	0	0	0	0
Prephenate dehydrogenase	09c	0	0	0	0	0	0	0	0	0	0	0	0	0
Aromatic aminoacid transaminase	10bc	0	0	0	0	0	0	0	0	0	0	0	0	0
Anthranilate synthase	08a	0	0	0	0	0	0	0	0	0	0	0	0	0
Anthranilate fosforribosil transferase	09a	0	0	0	0	0	0	0	0	0	0	0	0	0
Phosphoribosylanthranilate synthase	10a	0	0	0	0	0	0	0	0	0	0	0	0	0
Indole-3-glycerol phosphate synthase	11a	0	0	0	0	0	0	0	0	0	0	0	0	0
Tryptophan synthase	12a	1	0	0	0	0	0	0	1	0	2	0	0.536769	0
GLUTAMATE AMINOACID FAMILY BIOSYNTHESIS	GluB												2.14707	0.807103
Glutamate synthase (GOGAT)	01	0	1	0	0	0	0	0	1	0	2	0	0	0.807103
Glutamine synthase (GS)	02	4	0	0	0	0	0	7	6	0	3	2	2.14707	0
Glutamate-5-kinase	03a	0	0	0	0	0	0	0	0	0	0	0	0	0
Delta-1-pyrroline-5-carboxilate synthase (P5CS1)	04a	0	0	0	0	0	0	0	0	0	0	0	0	0
N-Acetyltransferase	03b	0	0	0	0	0	0	0	0	0	0	0	0	0
Acetylglutamate kinase	04b	0	0	0	0	0	0	0	0	0	0	0	0	0
N-Acetyl-γ-glutamyl phosphate dehydrogenase	05b	0	0	0	0	0	0	0	1	0	1	0	0	0
N-Acetylornithine-δ-aminotransferase	06b	0	0	0	0	0	0	0	0	0	0	0	0	0
Acetylornithine deacetylase	07b	0	0	0	0	0	0	0	0	0	0	0	0	0
ASPARTATE AMINOACID FAMILY BIOSYNTHESIS	AspB												2.14707	6.45682
Aspartate aminotransferase (AAT)	01	0	1	0	0	0	2	1	1	0	3	1	0	0.807103
Asparagine synthetase (ASNS)	02a	2	0	0	1	0	0	0	1	0	2	1	1.07354	0
Aspartate kinase (AK)	02b	0	1	0	0	0	0	0	0	0	1	0	0	0.807103
Aspartate semialdehyde dehydrogenase (AKH1)	03b	0	0	0	0	0	0	0	0	0	0	0	0	0
Homoserine dehydrogenase (HSDH)	04b	0	0	0	0	0	0	0	0	0	0	0	0	0
Homoserine kinase (HSK)	05b	0	0	0	0	0	0	0	0	0	0	0	0	0
Threonine synthase (MTO)	06b	0	0	0	0	0	0	0	0	0	0	0	0	0
Cystathionine γ-synthase (CGS)	05c	2	0	0	0	0	0	0	0	0	2	0	1.07354	0
Cystathionine β-lyase (CBL)	06c	0	0	0	0	0	0	0	0	0	0	0	0	0
Homocysteine S-methyltransferase (HMT)(Methionine synthase)	07c	0	4	0	0	1	0	0	4	1	2	2	0	3.22841
Dihydropicolinate synthase (DHDPS)	04d	0	0	0	0	0	0	0	0	0	0	0	0	0
Dihydropicolinate reductase (DHDPR)	05d	0	0	0	0	0	0	0	0	0	0	0	0	0
Diaminopimelate epimerase (DAPE)	08d	0	0	0	0	0	0	0	0	0	0	0	0	0
Diaminopimelate decarboxylase (DAPD)(Lysine synthase)	09d	0	2	0	0	0	0	0	0	0	0	0	0	1.61421
PYRUVATE AMINOACID FAMILY BIOSYNTHESIS	PirB												0.536769	0.807103
Acetolactate synthase	01	0	0	0	1	0	0	0	0	0	1	0	0	0
Acetohydroxyacid isomeroreductase	02	0	1	0	0	0	0	0	1	0	2	0	0	0.807103
Dihydroxyacid dehydratase (DAD)	03	1	0	0	0	0	0	0	0	0	1	0	0.536769	0
Isopropylmalate synthase (ISM)	04a	0	0	0	0	0	0	0	0	0	0	0	0	0
3-Isopropylmalate isomerase (IPMI)	05a	0	0	0	0	0	0	0	0	0	0	0	0	0
3-Isopropylmalate dehydrogenase (IPMH)	06a	0	0	0	0	1	0	0	2	0	1	1	0	0
Threonine deaminase (OMR)	00	0	0	0	0	0	0	0	1	0	1	0	0	0
Branch chain aminotransferase	*	0	0	0	0	0	0	0	0	0	0	0	0	0
HISTIDINE BIOSYNTHESIS	HisB												0.536769	0
ATP Phosphoribosyltransferase (ATP-PRT)	01	0	0	0	0	0	0	0	0	0	0	0	0	0
Phosphoribosyl ATP pyrophosphohydrolase (IE)	02	0	0	0	0	0	0	0	0	0	0	0	0	0
Phorphoribosylformimino-5-aminoimidazole carboxiamide ribonucleotide isomerase (BBM_II_II)	03	0	0	0	0	0	0	0	0	0	0	0	0	0
Amidophosphoribosyltransferase (ATASA)	04	0	0	0	0	0	0	0	0	0	0	0	0	0
Imidazole glycerolphosphate dehydratase (IGPD)	05	0	0	0	0	0	0	0	0	0	0	0	0	0
L-Histidinol phosphate transaminase (HISC)	06	0	0	0	0	0	0	0	0	0	0	0	0	0
Histidinol dehydrogenase (HDH)	08	1	0	0	0	0	0	0	0	0	1	0	0.536769	0
UREA CYCLE	UrCy												0.536769	0.807103
Carbamoyl phosphate synthetase (CAR)	01	1	0	0	0	0	0	0	0	0	1	0	0.536769	0
Ornithine carbamoyltransferase (OTC)	02	0	0	2	0	0	0	0	0	0	0	1	0	0
Argininosuccinate synthetase	03	0	1	0	0	0	0	0	0	0	1	0	0	0.807103
Argininosuccinate lyase	04	0	0	0	0	0	0	0	0	0	0	0	0	0
Arginase	05	0	0	0	1	0	0	0	0	0	1	0	0	0
SUCROSE METABOLISM	SucM												0.536769	0
UDP-Glucose:D-fructose-6-phosphate 2-α-D-glucosyltransferase (SPS)	01s	0	0	0	0	0	0	0	0	0	0	0	0	0
Sucrose-6-phosphate fosfohidrolasa (SPP)	02s	0	0	0	0	0	0	0	0	0	0	0	0	0
Sucrose synthase (SuS)	01a	1	0	0	1	1	2	0	0	0	1	2	0.536769	0
Invertases (cytosolic) (C-INV)	01b	0	0	0	0	0	0	0	1	0	1	0	0	0
Invertases (cell wall)(CW-INV)	01b	0	0	0	1	1	1	0	0	0	1	1	0	0
Invertases (vacuolar)(V-INV)	01b	0	0	0	0	0	0	0	0	0	0	0	0	0
STARCH METABOLISM	StaM												4.29415	2.42131
ADP-Glucose phosphorylase	a	4	0	0	0	0	0	0	1	0	5	0	2.14707	0
Starch synthase	b	3	1	0	0	1	1	0	2	0	0	2	1.61031	0.807103
α-Amylase	01a	0	0	0	0	0	0	0	0	0	0	0	0	0
β-Amylase	01b	0	1	0	0	0	2	0	4	0	3	1	0	0.807103
α-glucosidase	02b	1	1	0	0	0	0	0	0	0	2	0	0.536769	0.807103
Starch phosphorylase	01c	0	0	1	0	0	0	0	0	0	1	0	0	0
Glucose phosphate mutase	02c	0	0	0	0	0	0	0	0	0	0	0	0	0
SORBITOL METABOLISM	SorM												0	0
Sorbitol 6-phosphate dehydrogenase (S6PDH)	s01	0	0	0	0	0	0	0	0	0	0	0	0	0
Sorbitol 6-phosphatase	s02	0	0	0	0	0	0	0	0	0	0	0	0	0
Sorbitol transporter	t01	0	0	0	0	0	0	0	0	0	0	0	0	0
Sorbitol dehydrogenase (SDH)	d01	0	0	0	0	0	0	0	1	0	1	0	0	0
ISOPRENOID PATHWAYS: HMG-CoA	Isp1												0.536769	0.807103
HMG-CoA synthase	01	0	1	0	0	0	0	0	0	0	1	0	0	0.807103
HMG-CoA reductase	02	1	0	0	0	0	0	0	1	0	2	0	0.536769	0
Mevalonate kinase	03	0	0	0	0	0	0	0	0	0	0	0	0	0
Mevalonate phosphate kinase	04	0	0	0	0	0	0	0	0	0	0	0	0	0
Pyrophosphomevalonate decarboxylase	05	0	0	0	0	0	0	0	0	0	0	0	0	0
ISOPRENOID PATHWAYS: DOXP	Isp2												1.07354	0.807103
Pyruvate dehydrogenase	01	2	1	0	0	2	1	0	1	0	1	1	1.07354	0.807103
Transketolase	02	0	0	0	0	0	2	0	1	0	1	1	0	0
ISOPRENOID PATHWAYS: Terpeneid biosynthesis	Terp												2.14707	0
Isoprene synthase	01b	0	0	0	0	0	0	0	0	0	0	0	0	0
Isopentenil pyrophosphate isomerase (IPP-isomerase)	01a	4	0	0	0	1	0	0	2	0	1	1	2.14707	0
Geranyl-PP synthase	02a	0	0	0	0	0	0	0	0	0	0	0	0	0
Farmesyl-PP synthase	03a	0	0	0	0	0	0	0	0	0	0	0	0	0
Geranylgeranyl-PP synthase	04a	0	0	0	0	0	0	0	0	0	0	0	0	0
Monoterpene cyclases	02b	0	0	0	0	0	0	0	0	0	0	0	0	0
Sesquiterpene cyclases	03b	0	0	0	0	0	0	0	0	0	0	0	0	0
Diterpene cyclases	04b	0	0	0	0	0	0	0	0	0	0	0	0	0
ISOPRENOID PATHWAYS: Sterol biosynthesis	Ster												0.536769	0
Squalene synthase	01	0	0	0	0	0	0	0	1	0	1	0	0	0
Squalene epoxidasa	02	0	0	0	0	0	0	0	0	0	0	0	0	0
2,3-Oxidosqualene cycloartenol cyclase	03	0	0	0	0	0	0	0	0	0	0	0	0	0
Cycloartenol-C24-methyltransferase (SMT1)	04	0	0	0	0	0	0	0	0	0	0	0	0	0
C4-demethylase	05-10b	0	0	0	0	0	0	0	0	0	0	0	0	0
Cyclopropyl sterol isomerase	06	0	0	0	0	0	0	0	0	0	0	0	0	0
C14-demethylase	07	0	0	0	0	0	0	0	0	0	0	0	0	0
Sterol-14 reductase (FACKEL)	08	0	0	0	0	0	0	0	0	0	0	0	0	0
Δ8-Δ7-isomerase	09	0	0	0	0	0	0	0	0	0	0	0	0	0
24-methylene lophenol-C24-methyltransferase (SMT2)	10a	0	0	0	0	0	0	0	0	0	0	0	0	0
Δ7-sterol-C5(6)-desaturase (DWF7)	11	1	0	0	0	0	0	0	1	0	2	0	0.536769	0
Δ5,7-sterol-Δ7-reductase (DWF5)	12	0	0	0	0	0	0	0	0	0	0	0	0	0
Δ24-sterol isomerase (DIM)	13	0	0	0	0	0	0	0	0	0	0	0	0	0
C22-desaturase	14	0	0	0	0	0	0	0	0	0	0	0	0	0
CHLOROPHYLL DEGRADATION	ChlC												0	0
Chlorophyllase (CHL)	01	0	0	0	0	0	0	0	0	0	0	0	0	0
Pheophorbide a oxygenase (PAO)	02	0	0	0	0	0	0	0	0	0	0	0	0	0
Red chlorophyll catabolite reductase (RCCR)	03	0	0	0	0	0	0	0	0	0	0	0	0	0
TOTAL		58	46	6	16	12	17	20	64	1	98	36	31.1326	37.1267
