# Supplementary material for: Generation and analysis of ESTs from strawberry (Fragaria xananassa) fruits and evaluation of their utility in genetic and molecular studies
Source: BMC Genomics. 2010 Sep 17;11:503. doi: 10.1186/1471-2164-11-503 (PMC2996999; doi:10.1186/1471-2164-11-503)
Supplement: Additional file 2 — Representative unigenes of the flavonoids and hormones biosynthetic pathways. Number of ESTs identified per library of Table 1 classified as singletons and contigs, which correspond to genes of the biosynthetic pathways of flavonoids and hormones, and values of their relative abundance in libraries. [file 1471-2164-11-503-S2.XLS]

## Sheet: Secondary Metabolism - Table 1
Biosynthetic Pathway: Enzyme	Step	EST Number									Singletons Singlets	Contigs	Relative abundance M1 (‰)	Relative abundance en M2 (‰)
		M1	M2	C1	C2	C3	L1	CO3	CO8	SGBL
ISOPRENOID PATHWAYS: Carotenoid biosynthesis	Caro												0	0
Phytoene synthase (PSY)	01	0	0	0	0	0	1	0	0	0	1	0	0	0
Phytoene desaturase (PDS)	02	0	0	0	0	0	0	0	0	0	0	0	0	0
ζ-Carotene desaturase (ZDS)	03	0	0	0	0	0	0	0	0	0	0	0	0	0
Lycopene ε-cyclase (LCYE)	04a	0	0	0	0	0	0	0	0	0	0	0	0	0
Lycopene β-cyclase (LCYB)	04b	0	0	0	0	0	0	0	0	0	0	0	0	0
β-Carotene hydroxylasa	04c	0	0	0	0	0	0	0	0	0	0	0	0	0
PHENYLPROPANOID PATHWAY: Main pathway	PhPr												1.07354	1.61421
Phenylalanine ammonia lyase (PAL)	01	0	0	0	0	0	0	0	1	0	1	0	0	0
Cinnamate 4-hydroxylase (C4H)	02	0	0	0	0	0	0	2	2	0	1	1	0	0
4 Coumarate CoA ligase (4CL)	03	0	1	0	1	1	0	0	0	0	3	0	0	0.807103
UDP-Glucose glucosyl transferase (FaGT1)	GT1	0	0	1	0	0	0	5	0	2	2	1	0	0
UDP-Glucose glucosyl transferase (FaGT2)	GT2	0	0	2	0	1	0	4	2	3	1	2	0	0
UDP-Glucose glucosyl transferase (FaGT3)	GT3	2	0	0	1	0	0	0	0	0	1	1	1.07354	0
UDP-Ramnose ramnosyl transferase (FaRT1)	GT4	0	1	0	0	0	1	0	0	0	1	1	0	0.807103
PHENYLPROPANOID PATHWAY: Salycilic Acid Biosynthesis	SaAc_B												0	0
Isocorismate synthase (ICS)	a01	0	0	0	0	0	0	0	0	0	0	0	0	0
Isocorismate pyruvate lyase (IPL)	a02	0	0	0	0	0	0	0	0	0	0	0	0	0
Benzoic Acid 2-hydroxylase (BA2H)	b01	0	0	0	0	0	0	0	0	0	0	0	0	0
PHENYLPROPANOID PATHWAY: Lignin Biosynthesis	Lign												4.29415	6.45682
Cinnamoyl-CoA reductase (CCR)	01	0	0	0	2	0	0	0	0	0	0	1	0	0
Cinnamyl alcohol dehydrogenase (CAD)	02	2	2	1	1	0	0	2	3	1	5	3	1.07354	1.61421
Caffeic acid O-methyltransferase (COMT)	a	1	5	1	0	0	0	0	1	1	3	1	0.536769	4.03551
Caffeoyl-CoA O-methyltransferase (CCOMT)	b	0	0	0	0	0	1	0	0	0	1	0	0	0
Ferulate 5-hydroxylase (F5H)	c	0	0	0	0	0	0	0	0	0	0	0	0	0
Peroxidase	x	3	1	1	0	0	0	0	1	0	3	1	1.61031	0.807103
Laccase	y	2	0	0	0	0	0	0	2	0	2	1	1.07354	0
PHENYLPROPANOID PATHWAY: Flavonoid Biosynthesis	Flav												2.14707	4.84262
Chalcone synthase (CHS)	01	0	0	1	0	0	0	1	1	2	3	1	0	0
Chalcone isomerase (CHI)	02	1	0	0	0	0	0	0	0	0	1	0	0.536769	0
Flavone synthase (FNS/FSs))	03a	0	0	0	0	0	0	0	0	0	0	0	0	0
Flavanone 3-hydroxylase (FHT/F3H)	03b	2	0	0	0	0	1	0	0	3	2	1	1.07354	0
Flavonoid 3´-hydroxylase (F3´H)	04d_x	0	0	0	0	0	0	0	0	0	0	0	0	0
Flavonoid 3´5´-hydroxylase (F3´5´H)	04d_x	0	0	0	0	0	0	0	0	0	0	0	0	0
Dihydroflavonol 4-reductase (DFR)	04b	0	1	1	0	0	2	0	0	0	1	1	0	0.807103
Anthocyanidin synthase/Leucoanthocyanidin dioxygenase (ANS/LDOX)	05b	0	2	0	0	0	5	0	0	0	0	2	0	1.61421
Flavonol synthase (FLS)	04d	0	0	0	0	0	0	0	0	0	0	0	0	0
Anthocyanidin reductase (ANR)	06f	0	0	0	0	0	0	0	0	0	0	0	0	0
Leucoanthocyanidin reductase (LAR/LCR)	05e	0	0	0	0	0	0	0	1	3	2	1	0	0
Flavonol 3-O-glucosyltransferase (F3GT)	06b	0	0	0	0	0	0	0	1	0	1	0	0	0
UDP-flavonol-O-glucosyltransferase (UFGT)	07b	0	0	0	1	0	0	0	0	0	1	0	0	0
Anthocyanin-O-glucosyltransferase (AGT)	07g	0	0	0	0	0	0	0	0	0	0	0	0	0
O-methyltransferases (OMT)	x	0	0	0	0	0	0	0	0	0	0	0	0	0
Isoflavone synthase (IFS)	04c	0	0	0	0	0	0	0	0	0	0	0	0	0
Isoflavone O-methyltransferase (IOMT)	05c	0	0	0	0	0	0	0	0	0	0	0	0	0
Isoflavone reductase (IFR)	07c	1	3	0	1	0	0	0	2	0	5	1	0.536769	2.42131
SHIKIMIC ACID PATHWAY: Auxins biosynthesis	Aux_B												0	0
Flavin monoxygenases (YUC)	*	0	0	0	0	0	0	0	0	0	0	0	0	0
ISOPRENOID PATHWAY: Brassinosteroid biosynthesis	Bra_B												0.536769	0
Δ5-Δ4-isomerase	01	0	0	0	0	0	0	0	0	0	0	0	0	0
3-dehydrogenase	02	0	0	0	0	0	0	0	0	0	0	0	0	0
5α-reductase (DET2/DWF6)	03	0	0	0	0	0	0	0	0	0	0	0	0	0
3-reductase	04	0	0	0	0	0	0	0	0	0	0	0	0	0
C-22α hydroxylase (DWF4)	01b_04b	0	0	0	0	0	0	0	0	0	0	0	0	0
C-23α hydroxylase (DWF3/CBB3)	05	0	0	0	0	0	0	0	0	0	0	0	0	0
C-3 Dehydrogenase	06	0	0	0	0	0	0	0	0	0	0	0	0	0
C-3 Reductase	07	0	0	0	0	0	0	0	0	0	0	0	0	0
C-2α hydroxylase (DDWF1)	08	0	0	0	0	0	0	0	0	0	0	0	0	0
C-6 Oxidase (CYP85/BR6ox)	04c_08c	1	0	0	0	0	0	0	0	0	1	0	0.536769	0
CYTOKININS BIOSYNTHESIS	Cit_B												0	0
Isopentenyl transferases (IPT)	*	0	0	0	0	0	0	0	0	0	0	0	0	0
ISOPRENOID PATHWAY: Gibberellin biosynthesis	Gib_B												0	1.61421
ent-copalyl diphosphate synthase (CPS)	01	0	1	0	0	0	0	0	0	0	1	0	0	0.807103
ent-kaurene synthase (KS)	02	0	0	0	0	0	0	0	0	0	0	0	0	0
acid ent-kaurenoic acid oxidase (KAO)	03	0	0	0	0	0	0	0	0	0	0	0	0	0
Gibberellin 13-hydroxylase (GA13ox)	a	0	0	0	0	0	0	0	0	0	0	0	0	0
Gibberellin 20-oxidase (GA20ox)	b	0	1	0	1	0	0	0	0	0	2	0	0	0.807103
Gibberellin 2-oxidase (GA2ox)	c	0	0	0	0	0	0	0	0	0	0	0	0	0
Gibberellin 3-oxidase (GA3ox)	d	0	0	0	0	0	0	0	0	0	0	0	0	0
ISOPRENOID PATHWAY: AbscIsic acid biosynthesis	Aba_B												0	0
Zeaxantine epoxidase (ZEP)	*1	0	0	0	0	0	0	0	0	0	0	0	0	0
9 cis-epoxy-carorenoid dioxygenasa (NCED)	*2	0	0	0	0	0	0	0	1	0	1	0	0	0
Abscisic aldehide oxidase (AAO3)	*3	0	0	0	0	0	0	0	0	0	0	0	0	0
ETHYLENE BIOSYNTHESIS	Eti_B												1.61031	2.42131
S-adenosylmethionine synthetase (SAMS)	01	2	3	0	0	0	0	2	4	1	2	3	1.07354	2.42131
1-Aminocyclopropane 1 carboxilate synthase (ACS)	02	0	0	0	0	0	0	0	0	0	0	0	0	0
1-Aminocyclopropane 1 carboxilate oxidase (ACO)	03	1	0	0	0	0	0	0	2	0	3	0	0.536769	0
JASMONIC ACID BIOSYNTHESIS	JaAc_B												1.07354	0
13-Lipooxygenase (13-LOX)	01	1	0	0	0	0	0	0	0	0	1	0	0.536769	0
Allene oxido synthase (13-AOS)	02	0	0	0	0	0	0	0	0	0	0	0	0	0
Alleno oxido cyclase (AOC)	03	0	0	0	0	0	0	0	1	0	1	0	0	0
Cyclopentenone 12-oxo-phytodienoic acid reductase (OPR3)	¿04?	0	0	0	0	0	0	0	0	0	0	0	0	0
Acyl-CoA oxidase (ACX)	¿05?	1	0	0	0	0	0	0	0	0	1	0	0.536769	0
Multifuncional protein, activity 2-trans-enoyl-CoA hydratase y L-3-hydroacyl-CoA dehydrogenase (MFP)	¿06?	0	0	0	0	0	0	0	0	0	0	0	0	0
3-ketoacyl-CoA thiolase (KAT)	¿07?	0	0	0	0	0	1	0	0	0	1	0	0	0
TOTAL		20	21	8	8	2	12	16	25	16	55	23	10.7354	16.9492
