# Supplementary material for: Generation and analysis of ESTs from strawberry (Fragaria xananassa) fruits and evaluation of their utility in genetic and molecular studies
Source: BMC Genomics. 2010 Sep 17;11:503. doi: 10.1186/1471-2164-11-503 (PMC2996999; doi:10.1186/1471-2164-11-503)
Supplement: Additional file 3 — Representative unigenes involved in ethylene signaling. Number of ESTs identified per library of Table 1 classified as singletons and contigs, which correspond to genes of the ethylene signalling pathway, and values of their relative abundance in libraries M1 and M2. [file 1471-2164-11-503-S3.XLS]

## Sheet: Hormone Signaling - Table 1
PROTEIN	Step	EST Number									Singletons Singlets	Contigs	Relative abundance M1 (‰)	Relative abundance en M2 (‰)
		M1	M2	C1	C2	C3	L1	CO3	CO8	SGBL
AUXINS	Aux_R												4.83092	1.61421
Auxin receptor (TIR1)	aRec01	0	0	0	0	0	0	0	0	0	0	0	0	0
Auxin binding proteins (ABP)	aRec.p	0	0	0	0	0	0	0	2	0	0	1	0	0
Auxin response proteins (IAA)	cRP	1	0	0	1	0	0	0	1	0	1	1	0.536769	0
Auxin response factor (ARF)	cRP	3	1	1	0	0	0	0	0	0	5	0	1.61031	0.807103
Auxin induced genes (GH3)	cRP	0	0	0	0	0	0	0	2	0	0	1	0	0
Auxin repressed genes	cRP	5	1	1	1	0	0	3	3	0	4	2	2.68384	0.807103
Protein degradation genes induced by auxins Aux/IAA (AXR1)	cRP	0	0	0	0	0	1	0	0	0	1	0	0	0
BRASSINOSTEROIDS	Bra_R												3.22061	0
Brassinosteroid receptor (BRI1)	aRec01	2	0	0	0	0	0	0	0	0	2	0	1.07354	0
Receptor binding protein (BAK1)	bRBP.+	0	0	0	0	0	0	0	0	0	0	0	0	0
Receptor negative regulator (BKI1)	bRBP.-	1	0	0	0	0	0	0	0	0	1	0	0.536769	0
Nuclear positive regulator (BZR1)	cRP+02	0	0	0	0	0	0	0	0	0	0	0	0	0
Nuclear positive regulator (BZR2/BES1)	cRP+02	2	0	0	0	0	0	0	0	0	2	0	1.07354	0
Kinase negative regulator (BIN2)	cRP-01	1	0	0	0	0	0	1	0	0	0	1	0.536769	0
CYTOKININS	Cit_R												0	0.807103
Cytokinins receptor, histidine kinase (HK)	aRec.*	0	0	0	0	0	0	0	0	0	0	0	0	0
Histidine phosphotransferases (AHP)	cRP*01	0	0	0	0	0	0	0	1	0	1	0	0	0
Cytokinins response proteins (ARR)	cRP*02	0	1	0	0	0	0	0	1	0	2	0	0	0.807103
GIBBERILLINS	Gib_R												1.61031	0
Gibberellin receptor (GID1)	aRec01	1	0	0	0	1	0	0	0	0	2	0	0.536769	0
Positive regulator (GID2/SLY1)	cRP+*	2	0	0	0	0	0	0	0	0	2	0	1.07354	0
Positive regulator (PHOR1)	cRP+*	0	0	0	0	0	0	0	0	0	0	0	0	0
Positive regulator (PKL)	cRP+*	0	0	0	0	0	0	0	0	0	0	0	0	0
Negative regulator DELLA type	cRP-*	0	0	0	0	0	0	0	0	0	0	0	0	0
ABSCISIC ACID	Aba_R												0.536769	0
ABA receptor (FCA)	aRec01	0	0	0	0	0	0	0	0	0	0	0	0	0
ABA receptor (Mg-quetalasa H)	aRec02	0	0	0	0	0	0	0	0	0	0	0	0	0
ABA receptor (GCR2)	aRec03	1	0	0	0	0	0	0	0	0	1	1	0.536769	0
Negative regulator, Rho GTPases, (ROP6 or ROP10)	cRP-*	0	0	0	0	0	0	0	0	0	0	0	0	0
Farnesyltransferase (ERA1)	cPR*	0	0	0	0	0	0	0	0	0	0	0	0	0
Kinases ABA related (AAPK) (ABI1 or ABI2)	cPR*	0	0	0	0	0	0	0	0	0	0	0	0	0
RNA binding protein (ABH1 or SAD1)	cPR*	0	0	0	0	0	0	0	0	0	0	0	0	0
ETHYLENE	Eti_R												1.07354	4.03551
Ethylene receptors (ETR)	aRec*	0	0	1	0	0	0	0	0	0	1	0	0	0
Negative regulator kinase (CTR)	bRBP.-	0	0	0	0	0	0	0	0	0	0	0	0	0
Ion tranporters (EIN2)	cRP	0	0	0	0	0	0	0	0	0	0	0	0	0
Nuclear protein (EIL)	cRP*	0	0	0	0	0	0	0	0	0	0	0	0	0
Ethylene response factor (ERF)	cRP*	1	4	0	1	0	0	0	5	0	9	1	0.536769	3.22841
Ethylene gene response (ER)	cRP*	1	1	1	0	0	0	0	0	0	0	1	0.536769	0.807103
SUGARS	Sug_S												0	0
Hexokinase (HK)	aRec01	0	0	0	0	0	0	0	0	0	0	0	0	0
TOTALES		21	8	4	3	1	1	4	15	0	34	9	11.2721	6.45682
