# Supplementary material for: Generation and analysis of ESTs from strawberry (Fragaria xananassa) fruits and evaluation of their utility in genetic and molecular studies
Source: BMC Genomics. 2010 Sep 17;11:503. doi: 10.1186/1471-2164-11-503 (PMC2996999; doi:10.1186/1471-2164-11-503)
Supplement: Additional file 4 — Representative unigenes involved in cell wall biochemistry. Number of ESTs identified per library of Table 1 classified as singletons and contigs, which correspond to genes involved in cell wall biochemistry, and values of their relative abundance in libraries M1 and M2. [file 1471-2164-11-503-S4.XLS]

## Sheet: Cell Wall - Table 1
CELL WALL ENZYMES	Shortname	EST number									Singletons Singlets	Contigs	Relative abundance M1 (‰)	Relative abundance M2 (‰)
		M1	M2	C1	C2	C3	L1	CO3	CO8	SGBL
SYNTHASES	CW_Synth												1.61031	2.42131
Celullose synthase	y	3	3	0	0	0	0	0	1	0	4	1	1.61031	2.42131
α-1,4-glucane synthase	z	0	0	1	0	0	0	0	0	0	1	0	0	0
TRANSFERASES	CW_Trans												0	0
Xyloglucane endotransglycolase (XET/XTH)	z	0	0	0	0	0	0	0	1	0	1	0	0	0
TRANSFERASES (LIGNIN BIOSYNTHESIS)	Lign												0.536769	2.68384
Caffeate O-methyltransferase (COMT)	a	1	5	1	0	0	0	0	1	1	3	1	0.536769	2.68384
Caffeoyl-CoA O-methyltransferase (CCOMT)	b	0	0	0	0	0	1	0	0	0	1	0	0	0
HYDROLASES	CW_Hydr												5.36769	1.61031
Cellobiohydrolase	*	0	0	0	0	0	0	0	0	0	0	0	0	0
α-D-Xylosidase	*	0	0	0	0	0	0	0	0	0	0	0	0	0
β-D-Xylosidase	*	0	0	0	0	0	0	0	0	0	0	0	0	0
β-D-Glucuronidase	*	0	0	0	0	0	0	0	0	0	0	0	0	0
α-L-Fucosidase	*	0	0	0	0	0	0	0	0	0	0	0	0	0
α-L-Arabinosidase	*	0	0	0	0	0	0	0	0	0	0	0	0	0
α-D-Galacturonosidase	*	0	0	0	0	0	0	0	0	0	0	0	0	0
Xilase	*	0	0	0	0	0	0	0	0	0	0	0	0	0
β-D-Glucosidase	*	1	0	0	0	0	0	0	1	0	2	0	0.536769	0
β-D-Galactosidase (TBG)	*	1	1	0	0	0	0	0	0	0	2	0	0.536769	0.536769
Pectinase(Endopolygalacturonase)(PG)	*	0	1	0	0	1	0	4	0	1	3	1	0	0.536769
Manase	*	1	0	0	0	0	0	0	0	0	1	0	0.536769	0
Celullase	*	5	0	0	1	1	0	0	0	0	4	1	2.68384	0
Pectinesterase (PE o PME)	*	2	0	1	0	2	0	2	0	1	0	2	1.07354	0
Pectinacetylesterase	*	0	1	0	1	3	0	0	1	0	0	2	0	0.536769
HYDROXYLASES (LIGNIN BIOSYNTHESIS)	Lign												0	0
Ferulate 5-hydroxylase (F5H)	c	0	0	0	0	0	0	0	0	0	0	0	0	0
LYASES	CW_Lyas												1.61031	0
Pectate lyase (PL)	a	3	0	1	1	4	0	4	0	0	1	3	1.61031	0
OXIDOREDUCTASES	Lign												3.75738	1.61031
Cinnamoyl-CoA reductase (CCR)	01	0	0	0	2	0	0	0	0	0	0	1	0	0
Cinnamyl alcohol dehydrogenase (CAD)	02	2	2	1	1	0	0	2	3	1	5	3	1.07354	1.07354
Peroxidase	x	3	1	1	0	0	0	0	1	0	3	1	1.61031	0.536769
Laccase	y	2	0	0	0	0	0	0	2	0	2	1	1.07354	0
TOTAL		24	14	6	6	11	1	12	11	4	33	17	12.8824	8.32576
