# Supplementary material for: Generation and analysis of ESTs from strawberry (Fragaria xananassa) fruits and evaluation of their utility in genetic and molecular studies
Source: BMC Genomics. 2010 Sep 17;11:503. doi: 10.1186/1471-2164-11-503 (PMC2996999; doi:10.1186/1471-2164-11-503)
Supplement: Additional file 5 — Expression results in F. xananassa and F. vesca ripe receptacle performed by a microarray designed from EST sequences of this two species. Mean values of the hybridization signals of the probes, identified by the GenBank Acc. No. and the GO terms, used in the microarray expression study. The file include values of the comparison between F. xananassa and F. vesca, including the P and T values. [file 1471-2164-11-503-S5.XLS]

## Sheet: Hoja1
GenBank_Accn	Fold change	F vesca (wt)	F ananassa (cv Camarosa)	P value	T value	#GOs	GOs	Enzyme Codes
GW402186	1.22082	13.9662	14.254	0.248	-2.23804	1	P:transcription
GW402189	2.24666	8.99863	10.1664	0.097	-5.60467	0
GW402192	0.871757	13.9635	13.7655	0.254	2.18964	4	F:structural molecule activity; P:cellular component organization; C:ribosome; C:cytosol; P:translation	EC:3.6.5.3
GW402195	1.15907	14.7595	14.9725	0.184	-2.94762	0
GW402196	1.84256	12.8017	13.6834	0.0648	-11.5702	1	F:binding
GW402197	2.42714	9.60294	10.8822	0.176	-3.06344	0
GW402198	2.08103	9.13549	10.1928	0.0722	-8.97041	2	P:transport; P:cellular component organization; C:membrane
GW402199	0.315528	10.3276	8.66346	0.125	4.28856	0
GW402202	1.82134	13.499	14.364	0.051	-57.7567	0
GW402204	2.69746	12.55	13.9816	0.0863	-6.55929	3	F:kinase activity; P:response to stress; P:response to abiotic stimulus; F:binding
GW402205	3.65967	7.28621	9.15792	0.0844	-6.80091	1	C:plastid
GW402209	2.08072	10.7939	11.851	0.0649	-11.4709	1	C:cytoplasmic membrane-bounded vesicle
GW402214	1.43787	12.9512	13.4751	0.114	-4.70654	4	F:structural molecule activity; C:ribosome; C:cytosol; P:translation; P:cellular component organization	EC:3.6.5.3
GW402219	0.978992	7.51189	7.48126	0.956	0.0924	6	F:catalytic activity; P:metabolic process; F:hydrolase activity; F:binding; P:carbohydrate metabolic process; P:cellular process	EC:1.1.1.17
GW402225	1.36021	12.5062	12.95	0.14	-3.79032	0
GW402228	1.27639	14.222	14.5741	0.154	-3.49501	1	F:binding
GW402231	29.2654	9.12449	13.9956	0.059	-29.5545	3	P:transport; C:membrane; F:transporter activity
GW402233	5.9941	12.5744	15.1579	0.0611	-14.0691	0
GW402234	1.43742	12.6591	13.1826	0.16	-3.37052	2	P:protein metabolic process; P:cellular process; F:catalytic activity	EC:5.2.1.8
GW402237	1.1327	13.0372	13.217	0.203	-2.68808	3	C:mitochondrial inner membrane; F:protein transporter activity; P:protein transport
GW402238	0.868426	12.4187	12.2151	0.273	2.05034	0
GW402240	1.49871	12.9913	13.575	0.354	-1.59216	0
GW402241	1.71172	10.9492	11.7246	0.202	-2.70427	0
GW402243	1.72237	7.54332	8.32771	0.233	-2.37619	0
GW402244	9.18999	11.0789	14.279	0.0907	-6.09305	0
GW402245	0.844247	13.864	13.6197	0.251	2.21359	2	P:catabolic process; P:lipid metabolic process; F:hydrolase activity
GW402246	1.22492	11.1515	11.4442	0.457	-1.20312	0
GW402247	30.2333	9.5094	14.4275	0.0592	-16.7192	0
GW402249	1.7185	10.7644	11.5456	0.205	-2.67232	2	C:mitochondrion; C:membrane; C:intracellular
GW402251	34.5547	7.86908	12.9799	0.0592	-16.8465	0
GW402252	1.33837	14.1486	14.569	0.156	-3.44774	2	F:molecular_function; P:biological_process
GW402255	2.27665	12.7896	13.9765	0.0609	-14.0133	4	F:protein binding; P:response to endogenous stimulus; P:signal transduction; C:mitochondrion; C:plastid
GW402256	1.10795	11.9024	12.0503	0.421	-1.32763	2	F:molecular_function; P:biological_process
GW402257	1.4102	10.8017	11.2976	0.161	-3.33756	0
GW402259	1.42564	13.0315	13.5431	0.14	-3.79424	2	C:cytoplasm; C:endoplasmic reticulum
GW402260	0.904811	11.2965	11.1522	0.545	0.947943	11	"F:binding; F:kinase activity; C:cytosol; F:nucleotide binding; P:carbohydrate metabolic process; P:generation of precursor metabolites and energy; P:catabolic process; C:plastid; P:cellular process; P:biosynthetic process; P:nucleobase, nucleoside, nucleotide and nucleic acid metabolic process"	EC:2.7.1.11
GW402264	1.20752	7.27402	7.54606	0.585	-0.848316	1	C:plastid
GW402266	2.12588	11.6037	12.6917	0.0992	-5.44992	0
GW402267	1.78974	9.22978	10.0695	0.0935	-5.84282	0
GW402268	0.916499	12.4471	12.3214	0.686	0.621445	2	F:kinase activity; F:nucleotide binding
GW402269	1.87288	12.9297	13.835	0.168	-3.2083	0
GW402273	1.7557	12.9146	13.7266	0.0651	-11.3916	0
GW402274	1.69736	12.2764	13.0397	0.172	-3.14064	6	F:structural molecule activity; P:cellular component organization; C:ribosome; C:cytosol; F:binding; P:translation; F:RNA binding	EC:3.6.5.3
GW402277	1.80269	9.12687	9.97702	0.144	-3.72227	2	F:nucleic acid binding; F:nuclease activity
GW402279	1.34079	14.0601	14.4832	0.264	-2.11592	0
GW402283	1.43647	13.1954	13.7179	0.0828	-6.96739	3	F:nucleic acid binding; C:mitochondrion; F:nucleotide binding
GW402294	1.00616	7.66563	7.67449	0.987	-0.0272	1	F:hydrolase activity
GW402296	1.01524	7.6758	7.69762	0.97	-0.0662396	0
GW402299	0.934303	7.77465	7.67661	0.873	0.251997	1	F:catalytic activity
GW402300	1.67134	12.5056	13.2466	0.0731	-8.67331	0
GW402301	1.19811	12.6222	12.8829	0.272	-2.0609	5	F:hydrolase activity; C:cytoplasm; F:binding; P:protein modification process	EC:3.1.3.16
GW402304	1.09409	12.6662	12.796	0.35	-1.61264	0
GW402305	1.00323	12.941	12.9456	0.981	-0.0414	4	C:cell; F:hydrolase activity; P:protein modification process; F:binding
GW402306	1.91866	10.4123	11.3524	0.0916	-5.9881	3	P:protein metabolic process; P:catabolic process; P:cellular process; F:hydrolase activity; P:protein modification process	EC:3.1.2.15
GW402312	1.85778	12.8625	13.7561	0.0637	-12.0331	3	F:binding; C:membrane; C:plastid; C:thylakoid; P:generation of precursor metabolites and energy
GW402313	0.934986	7.58743	7.49045	0.859	0.279298	0
GW402318	1.10872	14.2686	14.4175	0.105	-5.14445	1	C:intracellular
GW402319	0.811475	13.1401	12.8387	0.179	3.02026	0
GW402323	0.172729	14.2793	11.7459	0.0545	46.9229	1	F:binding
GW402325	2.70441	10.8667	12.302	0.0597	-21.8707	1	F:hydrolase activity
GW402327	1.31406	11.1892	11.5832	0.205	-2.66326	1	P:biological_process
GW402332	1.86223	11.6274	12.5244	0.0906	-6.11745	2	F:molecular_function; P:biological_process
GW402334	3.28884	11.2311	12.9487	0.0598	-26.4824	0
GW402337	0.722031	11.696	11.2261	0.269	2.08082	0
GW402340	0.908816	13.4437	13.3058	0.454	1.21435	0
GW402341	3.48733	10.0875	11.8896	0.0536	-125.215	6	P:biological_process; P:response to stress; P:response to biotic stimulus; C:cell wall; C:plastid; C:plasma membrane; F:protein binding
GW402342	1.67885	11.7016	12.449	0.112	-4.7786	0
GW402343	0.683032	10.0768	9.52682	0.101	5.36088	0
GW402347	32.6434	9.70122	14.7299	0.0568	-36.8655	0
GW402351	1.1721	15.0786	15.3077	0.0802	-7.36019	0
GW402353	4.57188	7.3959	9.58869	0.0882	-6.37058	0
GW402354	0.632365	14.4378	13.7766	0.126	4.23812	0
GW402355	50.4271	9.93608	15.5922	0.0598	-17.5192	0
GW402360	1.3134	14.1079	14.5012	0.081	-7.21594	4	P:protein metabolic process; P:cellular process; F:binding; C:cytoplasm; F:catalytic activity	EC:5.2.1.8
GW402363	2.24225	12.0248	13.1897	0.0805	-7.29699	10	P:biosynthetic process; P:cellular process; P:lipid metabolic process; F:hydrolase activity; F:catalytic activity; C:cytoplasm; F:binding; P:metabolic process; C:membrane; C:endoplasmic reticulum	EC:3.1.3.2
GW402371	2.77307	11.5747	13.0462	0.0679	-10.255	5	"F:binding; F:catalytic activity; P:carbohydrate metabolic process; P:cellular process; P:nucleobase, nucleoside, nucleotide and nucleic acid metabolic process"	EC:5.1.3.2
GW402372	1.79642	12.2998	13.1449	0.0876	-6.43062	5	C:ribosome; C:cytosol; P:response to stress; P:response to abiotic stimulus; F:structural molecule activity; P:cellular component organization; P:translation
GW402373	1.35373	13.4887	13.9257	0.0562	-33.3719	7	C:intracellular; C:plasma membrane; P:protein metabolic process; P:catabolic process; P:cellular process; C:nucleus; C:cytosol; C:extracellular region; F:hydrolase activity	EC:3.4.25.0
GW402375	0.722208	14.3802	13.9107	0.0514	52.9807	3	F:binding; C:intracellular; F:protein binding
GW402377	1.09529	12.865	12.9963	0.542	-0.956975	0
GW402380	0.934826	7.81407	7.71684	0.861	0.274204	4	P:biological_process; F:transcription factor activity; P:transcription; C:nucleoplasm
GW402383	2.28222	13.4053	14.5957	0.0598	-15.7998	7	C:cell wall; P:cellular component organization; C:Golgi apparatus; C:plasma membrane; P:biosynthetic process; P:carbohydrate metabolic process; P:cellular process; C:extracellular region; F:transferase activity	EC:2.4.1.0
GW402386	1.10544	13.243	13.3876	0.544	-0.949457	5	"C:cytoplasm; F:catalytic activity; P:nucleobase, nucleoside, nucleotide and nucleic acid metabolic process; P:translation; P:cellular amino acid and derivative metabolic process; F:nucleotide binding"	EC:6.1.1.18
GW402387	3.08903	10.6993	12.3265	0.0722	-8.99722	4	P:signal transduction; F:enzyme regulator activity; F:binding; C:mitochondrion
GW402390	1.40852	12.5398	13.034	0.234	-2.36096	1	F:protein binding
GW402392	0.947063	7.41072	7.33226	0.849	0.297004	2	F:DNA binding; F:catalytic activity; P:DNA metabolic process
GW402394	1.369	11.5228	11.9759	0.0743	-8.4566	5	F:binding; P:carbohydrate metabolic process; F:protein binding; C:plastid; F:transferase activity	EC:2.4.1.1
GW402396	0.928933	11.2363	11.1299	0.782	0.425676	0
GW402397	15.2055	7.6288	11.5553	0.0669	-10.68	0
GW402398	2.33449	11.4871	12.7103	0.0772	-7.8382	4	F:structural molecule activity; C:ribosome; C:cytosol; P:translation; P:cellular component organization	EC:3.6.5.3
GW402400	13.6117	8.11674	11.8835	0.0653	-11.3346	0
GW402402	1.09587	10.3933	10.5254	0.672	-0.651463	1	C:mitochondrion
GW402405	1.69067	11.7075	12.4651	0.161	-3.34764	0
GW402406	1.78191	9.94558	10.779	0.164	-3.27931	2	F:molecular_function; P:biological_process
GW402408	0.911214	7.91202	7.77788	0.8	0.391923	0
GW402411	1.02701	12.8655	12.904	0.882	-0.234388	0
GW402412	0.995055	7.62413	7.61698	0.99	0.0194	0
GW402413	1.06111	12.4645	12.5501	0.719	-0.554381	4	C:cytosol; C:cellular_component; P:signal transduction; F:protein binding
GW402414	1.00388	12.2555	12.2611	0.986	-0.0295	4	"F:RNA binding; C:intracellular; P:nucleobase, nucleoside, nucleotide and nucleic acid metabolic process; C:nucleus"
GW402415	1.71091	13.1811	13.9559	0.115	-4.6496	4	F:structural molecule activity; P:cellular component organization; C:ribosome; C:cytosol; P:translation	EC:3.6.5.3
GW402417	1.68302	13.4134	14.1644	0.0605	-20.4133	3	F:protein binding; F:signal transducer activity; P:signal transduction
GW402420	1.83125	13.2259	14.0988	0.205	-2.66593	8	"F:translation factor activity, nucleic acid binding; F:nucleotide binding; C:nucleus; C:mitochondrion; F:protein binding; F:hydrolase activity; C:ribosome; P:translation"	EC:3.6.5.1; EC:3.6.5.2; EC:3.6.5.3; EC:3.6.5.4
GW402421	1.12338	13.3494	13.5173	0.261	-2.13515	0
GW402424	0.57135	12.0773	11.2697	0.113	4.71597	4	P:response to endogenous stimulus; C:cytoplasm; F:binding; F:protein binding
GW402426	14.5048	7.80948	11.6679	0.0609	-14.0625	0
GW402427	59.4696	7.19838	13.0925	0.0561	-33.3303	0
GW402428	0.995483	7.85847	7.85194	0.992	0.0167	1	F:nucleotide binding
GW402430	1.78665	13.3832	14.2205	0.0524	-66.3372	9	"F:transporter activity; C:membrane; C:mitochondrion; C:nucleolus; P:response to stress; P:response to abiotic stimulus; P:transport; P:generation of precursor metabolites and energy; P:nucleobase, nucleoside, nucleotide and nucleic acid metabolic process; C:thylakoid; C:plastid; C:ribosome; C:cytosol; C:plasma membrane"
GW402432	1.63036	13.7534	14.4586	0.0611	-14.0859	0
GW402433	0.933464	11.4618	11.3625	0.717	0.557324	1	P:biological_process
GW402434	1.09673	13.3617	13.4949	0.49	-1.10306	6	"P:nucleobase, nucleoside, nucleotide and nucleic acid metabolic process; F:nucleotide binding; F:transferase activity; F:kinase activity; C:plastid; C:mitochondrion"	EC:2.7.4.0
GW402435	2.15246	12.0877	13.1937	0.085	-6.73402	0
GW402436	1.10423	14.5106	14.6537	0.375	-1.49873	3	C:plastid; F:molecular_function; P:biological_process
GW402438	1.52654	12.773	13.3832	0.0508	-50.3214	0
GW402443	0.668341	14.4177	13.8364	0.0705	9.41088	0
GW402444	2.97069	7.32401	8.89481	0.0792	-7.46933	0
GW402446	1.4202	9.88577	10.3919	0.185	-2.93099	3	"P:nucleobase, nucleoside, nucleotide and nucleic acid metabolic process; C:cytoplasm; F:hydrolase activity"
GW402450	3.5067	8.62573	10.4358	0.105	-5.161	3	P:transcription; F:transcription factor activity; C:nucleoplasm
GW402452	1.6319	13.2608	13.9673	0.115	-4.63477	2	C:cytoplasm; C:intracellular
GW402456	1.832	9.59439	10.4678	0.0713	-9.19203	2	F:molecular_function; P:biological_process
GW402457	1.32209	13.2506	13.6534	0.211	-2.59682	0
GW402460	2.35057	10.9843	12.2173	0.115	-4.64063	3	P:transcription; F:transcription factor activity; C:nucleoplasm
GW402461	0.648192	8.69316	8.06765	0.327	1.72885	0
GW402462	1.59129	11.4337	12.1039	0.149	-3.60887	0
GW402464	0.594031	14.3417	13.5903	0.0776	7.79779	0
GW402466	1.23159	14.0279	14.3284	0.241	-2.29891	3	P:metabolic process; C:plastid; F:catalytic activity
GW402467	0.942472	10.1813	10.0958	0.916	0.169134	4	P:protein metabolic process; P:cellular process; F:binding; C:cytosol
GW402469	1.98127	9.16561	10.152	0.26	-2.1439	9	P:response to stress; C:cytoplasm; F:molecular_function; F:binding; P:metabolic process; F:catalytic activity; P:electron transport	EC:1.11.1.7
GW402470	2.61355	13.3476	14.7336	0.125	-4.27454	7	F:transferase activity; P:biosynthetic process; P:cellular amino acid and derivative metabolic process; P:secondary metabolic process; F:protein binding; P:cellular process	EC:2.1.1.68; EC:2.1.1.6
GW402471	1.40571	13.2585	13.7499	0.12	-4.44548	3	P:transport; C:membrane; F:transporter activity
GW402484	2.86971	9.24411	10.765	0.0902	-6.14808	2	F:cation:cation antiporter activity; P:biological_process
GW402486	0.640657	14.2209	13.5785	0.142	3.75198	1	C:mitochondrion
GW402488	1.29036	10.7597	11.1274	0.305	-1.84841	0
GW402489	0.699156	13.0964	12.5801	0.112	4.8004	9	F:transcription regulator activity; F:signal transducer activity; P:protein modification process; P:transcription; F:receptor activity; F:nucleotide binding; F:kinase activity; C:membrane; C:endoplasmic reticulum; P:signal transduction; P:response to endogenous stimulus; C:cellular_component
GW402492	1.51168	13.6639	14.26	0.0644	-11.7866	2	P:biosynthetic process; P:cellular amino acid and derivative metabolic process; F:kinase activity	EC:2.7.1.100
GW402493	1.231	13.7284	14.0282	0.227	-2.42569	0
GW402495	1.62617	9.61977	10.3212	0.154	-3.47858	0
GW402497	1.47325	11.7173	12.2763	0.161	-3.3411	0
GW402499	1.006	7.35532	7.36396	0.986	-0.0291	0
GW402503	1.90008	10.2743	11.2004	0.15	-3.57685	0
GW402504	1.59107	13.1633	13.8333	0.0778	-7.76006	0
GW402508	1.42418	11.2179	11.728	0.196	-2.77127	2	C:mitochondrion; P:biological_process
GW402511	2.03918	12.5287	13.5567	0.0595	-18.6663	1	C:intracellular
GW402516	0.360129	9.30358	7.83016	0.0998	5.40553	0
GW402517	1.24411	11.7126	12.0277	0.142	-3.76014	0
GW402520	1.39193	13.7664	14.2435	0.105	-5.12808	0
GW402521	1.35603	12.148	12.5874	0.196	-2.78443	0
GW402522	5.08537	7.78608	10.1324	0.0925	-5.90072	5	F:structural molecule activity; C:ribosome; C:cytosol; P:translation; C:mitochondrion; P:cellular component organization	EC:3.6.5.3
GW402523	1.27243	13.2093	13.5569	0.235	-2.35258	5	P:protein modification process; P:protein metabolic process; P:catabolic process; P:cellular process; F:catalytic activity	EC:6.3.2.19
GW402524	0.736292	12.7485	12.3068	0.286	1.96053	2	F:binding; C:intracellular
GW402526	2.86256	11.9497	13.467	0.0648	-11.6196	2	F:binding; C:intracellular
GW402529	0.99088	7.72941	7.71619	0.982	0.0403	1	F:catalytic activity
GW402530	1.15109	13.6036	13.8066	0.25	-2.21809	6	C:membrane; C:Golgi apparatus; F:protein binding; P:transport; P:cellular process; F:structural molecule activity; C:cytoplasm; C:plasma membrane
GW402922	1.61321	10.9863	11.6763	0.152	-3.5373	4	F:hydrolase activity; P:cellular process; P:lipid metabolic process; C:cytoplasm; F:binding; P:catabolic process	EC:3.1.1.4
GW402924	1.84014	12.1953	13.0751	0.0949	-5.75787	2	C:mitochondrion; C:plastid
GW402926	0.967691	7.76788	7.7205	0.927	0.148024	0
GW402531	1.24677	14.314	14.6322	0.0974	-5.58522	6	P:protein metabolic process; P:catabolic process; C:intracellular; F:binding; P:cell cycle; F:enzyme regulator activity; C:plasma membrane
GW402532	1.21339	13.9002	14.1793	0.171	-3.15769	7	F:hydrolase activity; F:cysteine-type peptidase activity; F:peptidase activity; F:ubiquitin thiolesterase activity; P:modification-dependent protein catabolic process; P:protein modification process; P:ubiquitin-dependent protein catabolic process
GW402535	1.75973	13.6	14.4154	0.0981	-5.53624	0
GW402536	1.41547	14.3382	14.8395	0.0595	-17.1112	1	C:intracellular
GW402538	1.58116	8.86698	9.52796	0.186	-2.92201	0
GW402539	0.21096	10.5417	8.29676	0.113	4.7565	3	P:carbohydrate metabolic process; F:catalytic activity; P:metabolic process; P:cellular process	EC:4.4.1.5
GW402541	1.00612	15.0172	15.026	0.958	-0.088	0
GW402543	0.905114	13.6966	13.5527	0.577	0.865726	3	F:hydrolase activity; P:cellular amino acid and derivative metabolic process; P:metabolic process; P:cellular process	EC:3.5.3.0
GW402547	1.69205	13.1552	13.914	0.0591	-16.3668	2	F:binding; P:biological_process
GW402551	1.50661	12.1042	12.6955	0.168	-3.204	4	C:ribosome; F:structural molecule activity; P:translation; P:cellular component organization	EC:3.6.5.3
GW402552	1.40458	11.9184	12.4085	0.338	-1.66867	1	F:transferase activity
GW402553	2.13004	14.0934	15.1843	0.0595	-24.2267	0
GW402554	5.50966	10.24	12.702	0.121	-4.40706	0
GW402556	2.37678	14.0152	15.2642	0.0589	-23.5127	3	C:extracellular region; P:cellular component organization; C:membrane
GW402559	12.7605	11.366	15.0396	0.0901	-6.16152	2	P:response to biotic stimulus; P:response to stress
GW402561	0.959469	14.0712	14.0115	0.763	0.465173	4	P:protein metabolic process; P:cellular process; C:cytoplasm; F:protein binding; F:nucleotide binding
GW402563	0.743748	9.34599	8.91887	0.43	1.29709	0
GW402564	1.11517	13.5554	13.7126	0.344	-1.64219	3	F:binding; P:metabolic process; C:intracellular
GW402567	2.06822	13.0214	14.0698	0.0725	-8.86465	2	C:cytoplasm; C:membrane
GW402568	1.34338	12.8527	13.2786	0.0779	-7.70057	0
GW402570	1.52345	13.8616	14.4689	0.0746	-8.40014	1	P:biosynthetic process; P:cellular process; P:lipid metabolic process
GW402572	1.25606	12.9525	13.2814	0.219	-2.50803	8	"F:catalytic activity; P:carbohydrate metabolic process; P:nucleobase, nucleoside, nucleotide and nucleic acid metabolic process; P:catabolic process; F:binding; P:cellular amino acid and derivative metabolic process; P:cellular process"	EC:1.1.1.31; EC:1.1.1.44
GW402573	1.37764	12.9229	13.385	0.0595	-16.1091	12	P:cell differentiation; P:multicellular organismal development; P:signal transduction; F:hydrolase activity; P:cellular component organization; P:protein modification process; P:cellular process; P:anatomical structure morphogenesis; C:nucleoplasm; P:metabolic process
GW402574	18.6952	9.02136	13.246	0.0598	-25.7761	0
GW402576	2.43725	12.2961	13.5814	0.0564	-35.6624	1	P:biological_process
GW402578	1.05737	7.24988	7.33037	0.877	-0.244606	7	C:thylakoid; F:molecular_function; F:binding; P:transport; P:photosynthesis; P:generation of precursor metabolites and energy; P:electron transport
GW402584	36.606	9.48164	14.6756	0.0587	-23.4769	6	P:biosynthetic process; P:cellular process; F:transferase activity; P:response to external stimulus; P:response to stress; P:lipid metabolic process; P:response to biotic stimulus; C:peroxisome; C:cytosol	EC:2.3.1.86
GW402585	1.54544	10.6908	11.3188	0.19	-2.86019	4	P:regulation of transcription; F:transcription factor activity; F:DNA binding; C:nucleus
GW402588	2.3779	8.30528	9.55497	0.374	-1.50683	0
GW402589	21.6287	7.90215	12.337	0.0612	-12.9339	1	P:cellular component organization; P:catabolic process
GW402590	7.39542	9.69223	12.5789	0.119	-4.49231	6	P:oxidation reduction; C:cytoplasm; F:oxidoreductase activity; P:inositol catabolic process; F:iron ion binding; F:inositol oxygenase activity
GW402592	0.475043	14.0708	12.9969	0.139	3.8177	3	C:cytoplasm; C:nucleus; P:protein modification process
GW402594	1.31177	13.2838	13.6753	0.0741	-8.49232	0
GW402595	0.810412	14.4236	14.1203	0.181	2.99809	0
GW402596	0.965263	13.7788	13.7278	0.731	0.530432	0
GW402598	1.47347	8.08671	8.64593	0.225	-2.45095	0
GW402599	2.5221	10.4301	11.7648	0.0991	-5.46791	0
GW402600	0.688112	10.5708	10.0315	0.399	1.40372	0
GW402603	2.13774	11.8938	12.9899	0.0816	-7.11813	11	F:carbohydrate binding; C:cell wall; F:binding; C:cytoplasm; C:plasma membrane; F:hydrolase activity; C:cellular_component; P:carbohydrate metabolic process; P:cellular process; P:catabolic process; P:lipid metabolic process	EC:3.2.1.23
GW402605	1.78258	9.57776	10.4117	0.11	-4.86333	2	F:nucleic acid binding; F:nucleotide binding
GW402607	2.79978	10.5853	12.0707	0.0678	-10.2739	0
GW402608	1.0557	13.0575	13.1357	0.611	-0.78738	3	F:nucleic acid binding; C:mitochondrion; F:nucleotide binding
GW402609	1.79771	10.7324	11.5785	0.0672	-10.806	0
GW402610	1.3665	13.197	13.6474	0.173	-3.12592	0
GW402612	1.599	10.0028	10.6799	0.146	-3.6654	2	F:molecular_function; P:biological_process
GW402614	1.00429	13.9359	13.9421	0.893	-0.214891	0
GW402615	178.368	7.76124	15.24	0.0594	-29.8867	0
GW402617	228.602	7.33685	15.1736	0.0566	-39.713	1	F:transferase activity
GW402620	1.03181	13.462	13.5072	0.548	-0.939465	0
GW402621	0.698081	14.3015	13.783	0.0665	11.0536	3	P:oxidation reduction; F:oxidoreductase activity; F:iron ion binding
GW402624	0.571737	14.4002	13.5936	0.0678	10.4415	1	C:cytoplasm
GW402625	1.44415	12.4451	12.9754	0.151	-3.55095	4	F:structural molecule activity; P:cellular component organization; C:ribosome; C:cytosol; P:translation	EC:3.6.5.3
GW402626	0.992125	11.826	11.8146	0.956	0.0926	0
GW402628	4.82355	8.52	10.7901	0.0599	-15.6421	0
GW402630	0.376286	12.6633	11.2532	0.123	4.35078	1	P:response to stress
GW402631	1.58845	13.6713	14.339	0.0954	-5.7237	1	F:protein binding
GW402632	1.65731	12.6897	13.4185	0.0599	-17.6358	3	P:metabolic process; C:plasma membrane; F:catalytic activity	EC:1.8.3.0
GW402634	2.42281	13.2166	14.4933	0.0595	-18.6781	3	P:metabolic process; F:catalytic activity; P:protein modification process	EC:1.8.4.11
GW402635	1.76886	13.514	14.3369	0.0791	-7.49058	1	C:ribosome; C:cytosol
GW402638	0.771649	11.3501	10.9761	0.436	1.27298	0
GW402639	1.33956	13.6102	14.032	0.112	-4.78138	1	C:membrane
GW402640	1.21749	14.577	14.8609	0.0925	-5.90923	5	C:extracellular region; F:carbohydrate binding; F:hydrolase activity; P:carbohydrate metabolic process; P:cellular process	EC:3.2.1.4
GW402641	1.43666	13.061	13.5837	0.132	-4.03528	12	P:response to stress; F:binding; F:transferase activity; F:catalytic activity; F:nucleotide binding; C:plastid; C:cytoplasm; P:biosynthetic process; P:cellular amino acid and derivative metabolic process; P:cellular process	EC:2.2.1.6
GW402642	1.20156	13.6227	13.8876	0.091	-6.0611	0
GW402647	1.17258	12.7696	12.9993	0.483	-1.12219	2	C:nucleus; F:DNA binding
GW402649	2.87076	12.462	13.9834	0.0659	-11.1271	4	P:cellular process; P:biosynthetic process; P:transcription
GW402650	1.72355	11.9019	12.6873	0.073	-8.71954	5	F:DNA binding; F:protein binding; P:response to abiotic stimulus; P:post-embryonic development; F:binding; P:transcription
GW402651	0.707334	12.6562	12.1567	0.195	2.79236	5	C:ribosome; C:cytosol; F:protein binding; C:membrane; C:mitochondrion; P:transport; P:cellular component organization
GW402657	4.47951	7.90662	10.07	0.0904	-6.13031	0
GW402658	1.26593	11.7738	12.114	0.102	-5.31965	1	P:biological_process
GW402661	1.1377	13.5932	13.7793	0.192	-2.82355	8	P:protein metabolic process; P:cellular process; C:plastid; C:ribosome; C:cytosol; C:plasma membrane; F:nucleotide binding; F:protein binding; C:extracellular region
GW402663	1.76533	8.79293	9.61287	0.171	-3.15319	3	C:cytoplasm; C:plastid; P:transport; P:cellular process
GW402670	1.1125	11.2747	11.4285	0.626	-0.75203	4	F:nucleic acid binding; C:mitochondrion; F:nucleotide binding; C:plastid
GW402671	0.185823	13.6734	11.2454	0.0707	9.36037	0
GW402672	0.807623	13.4501	13.1419	0.336	1.6822	0
GW402673	1.40124	14.9994	15.4861	0.109	-4.95444	0
GW402675	1.58536	12.9039	13.5687	0.177	-3.05858	0
GW402676	0.752031	13.4155	13.0044	0.161	3.34045	10	"P:biological_process; C:peroxisome; C:mitochondrion; P:carbohydrate metabolic process; P:nucleobase, nucleoside, nucleotide and nucleic acid metabolic process; P:catabolic process; P:metabolic process; F:catalytic activity; F:binding; P:cellular process"	EC:1.1.1.44
GW402677	1.29849	13.8905	14.2673	0.135	-3.93283	4	C:membrane; P:response to endogenous stimulus; P:transport; P:cellular process; C:plasma membrane
GW402680	0.874051	9.90378	9.70957	0.623	0.761016	0
GW402682	1.17903	9.76342	10.001	0.551	-0.932558	0
GW402683	1.59346	13.2191	13.8912	0.0792	-7.47002	7	F:hydrolase activity; C:cellular_component; P:protein metabolic process; P:catabolic process; F:nucleotide binding; C:nucleus; C:cytosol	EC:3.6.1.15
GW402684	1.18785	14.2512	14.4995	0.226	-2.43809	4	P:protein metabolic process; P:catabolic process; P:cellular process; F:catalytic activity; P:protein modification process	EC:6.3.2.19
GW402685	1.18119	11.6318	11.8721	0.539	-0.965575	1	F:binding
GW402687	1.25223	11.983	12.3075	0.3	-1.8776	3	F:catalytic activity; C:plastid; P:biosynthetic process; P:cellular process	EC:4.1.2.25
GW402688	0.875262	13.8144	13.6222	0.238	2.32459	0
GW402689	1.10145	10.3656	10.505	0.702	-0.587239	2	F:binding; F:protein binding
GW402690	23.3255	8.0352	12.579	0.0591	-16.6432	1	F:binding
GW402692	1.1607	13.6266	13.8416	0.264	-2.11189	2	F:hydrolase activity; C:plastid
GW402693	1.41133	10.8876	11.3847	0.211	-2.60389	6	F:molecular_function; C:mitochondrion; F:binding; P:transport; P:generation of precursor metabolites and energy; P:electron transport
GW402695	0.756404	11.7793	11.3766	0.254	2.18952	2	F:transferase activity; C:intracellular
GW402698	0.784806	10.3571	10.0075	0.53	0.987999	2	F:transferase activity; P:metabolic process	EC:2.4.1.0
GW402701	1.27316	13.2254	13.5739	0.103	-5.23406	2	F:transporter activity; P:transport
GW402702	1.17687	8.97209	9.20705	0.344	-1.63923	0
GW402703	1.09493	12.2657	12.3965	0.541	-0.958277	0
GW402705	1.04973	12.9661	13.0361	0.747	-0.496913	2	C:cytoplasm; C:membrane
GW402706	1.1531	13.8622	14.0677	0.401	-1.39846	2	F:molecular_function; P:biological_process
GW402707	1.05844	12.2211	12.303	0.214	-2.57381	3	C:membrane; C:mitochondrion; F:transporter activity; P:transport
GW402709	1.04057	14.3642	14.4216	0.692	-0.607894	0
GW402710	1.61666	10.4628	11.1559	0.158	-3.4111	1	C:plastid
GW402711	1.35261	13.6673	14.103	0.162	-3.32112	4	F:structural molecule activity; C:ribosome; P:translation; P:cellular component organization	EC:3.6.5.3
GW402712	1.05669	12.3248	12.4043	0.322	-1.75625	1	C:plastid
GW402714	1.93175	13.7582	14.7081	0.0595	-22.2174	4	F:kinase activity; P:carbohydrate metabolic process; P:metabolic process; P:cellular process; P:lipid metabolic process	EC:2.7.1.30
GW402716	1.1526	12.0984	12.3033	0.31	-1.81764	2	C:membrane; C:cytoplasm
GW402720	1.38747	13.1029	13.5753	0.0769	-7.91407	3	P:protein metabolic process; P:cellular process; F:protein binding; F:nucleotide binding
GW402721	1.60528	10.4755	11.1583	0.255	-2.18771	3	P:metabolic process; F:binding; F:transferase activity	EC:2.6.1.0
GW402722	1.40448	14.4656	14.9556	0.129	-4.11681	9	F:transition metal ion binding; P:fatty acid biosynthetic process; P:fatty acid metabolic process; P:lipid biosynthetic process; P:oxidation reduction; F:acyl-[acyl-carrier-protein] desaturase activity; F:oxidoreductase activity; C:plastid; C:chloroplast
GW402724	1.35994	11.5522	11.9957	0.219	-2.51666	3	F:binding; P:biological_process; F:protein binding
GW402726	1.48122	12.7797	13.3465	0.0952	-5.73662	9	P:protein import into nucleus; C:nuclear pore; P:protein transport; F:protein transporter activity; C:nucleus; P:transport; C:cytoplasm; P:intracellular protein transport; F:binding
GW402728	0.142783	12.4895	9.68137	0.0777	7.75999	1	F:DNA binding
GW402732	1.64911	12.6043	13.326	0.165	-3.26381	5	F:structural molecule activity; P:cellular component organization; C:ribosome; P:translation; C:plastid	EC:3.6.5.3
GW402736	1.64113	13.6272	14.3419	0.0966	-5.62293	0
GW402737	1.17641	14.2006	14.4351	0.313	-1.8046	2	F:DNA binding; P:transcription
GW402738	2.25892	11.8638	13.0395	0.0684	-10.0757	5	"F:kinase activity; F:nucleotide binding; F:transferase activity; P:nucleobase, nucleoside, nucleotide and nucleic acid metabolic process"	EC:2.7.1.48; EC:2.7.4.0
GW402740	3.13482	10.818	12.4664	0.0671	-10.8971	7	"F:binding; P:metabolic process; F:catalytic activity; P:cellular metabolic process; F:GDP-mannose 3,5-epimerase activity; F:coenzyme binding; F:isomerase activity"
GW402741	1.32868	11.5731	11.9831	0.163	-3.29751	1	P:biological_process
GW402742	1.41913	7.5866	8.09161	0.419	-1.33473	0
GW402743	1.13184	14.7371	14.9158	0.0609	-13.7129	0
GW402744	1.24578	11.2818	11.5988	0.498	-1.0782	4	F:DNA binding; F:transcription factor activity; P:transcription; C:nucleoplasm
GW402745	1.15317	10.9848	11.1904	0.62	-0.766709	0
GW402746	1.06585	7.28737	7.37938	0.843	-0.309885	1	F:transferase activity	EC:2.1.1.0
GW402749	1.10373	10.706	10.8484	0.542	-0.956172	3	F:molecular_function; F:zinc ion binding; P:biological_process
GW402755	1.80965	13.8197	14.6754	0.0598	-17.6661	0
GW402757	0.428782	11.1921	9.97042	0.141	3.76848	0
GW402759	1.67487	12.5708	13.3148	0.099	-5.46342	0
GW402760	2.02953	12.8562	13.8773	0.0717	-9.11746	2	P:transport; C:membrane
GW402761	1.88111	13.3634	14.275	0.0606	-20.555	0
GW402763	2.71222	8.06191	9.50139	0.0976	-5.56457	0
GW402764	0.422508	11.2001	9.95714	0.134	3.97747	0
GW402766	0.744667	13.6496	13.2243	0.2	2.7218	1	P:biological_process
GW402767	0.746143	8.24594	7.82346	0.221	2.48909	0
GW402768	0.817167	8.2119	7.92061	0.445	1.2445	0
GW402769	1.60226	13.1361	13.8162	0.099	-5.47518	1	P:biological_process
GW402770	2.15163	7.54429	8.64971	0.186	-2.91479	0
GW402771	1.47717	12.4604	13.0232	0.139	-3.836	0
GW402773	1.6787	12.8653	13.6127	0.0794	-7.45791	0
GW402774	1.35721	12.972	13.4127	0.196	-2.7719	2	"C:mitochondrion; P:nucleobase, nucleoside, nucleotide and nucleic acid metabolic process"
GW402775	0.604781	13.6965	12.971	0.111	4.82876	0
GW402776	1.37896	13.0228	13.4863	0.499	-1.0753	4	P:cellular amino acid and derivative metabolic process; P:metabolic process; F:catalytic activity; P:cellular process	EC:1.5.1.20
GW402780	0.853499	13.11	12.8815	0.387	1.45073	0
GW402782	0.422873	13.4908	12.2491	0.0684	10.0633	1	P:biological_process
GW402783	0.55403	11.0413	10.1894	0.105	5.17176	2	F:transferase activity; P:metabolic process	EC:2.4.1.0
GW402784	0.986903	12.0046	11.9856	0.964	0.0766	5	"F:binding; P:cellular component organization; F:translation factor activity, nucleic acid binding; C:ribosome; P:translation"
GW402785	0.0869	13.09	9.56506	0.0586	27.7691	2	F:molecular_function; P:biological_process
GW402786	0.375684	10.2444	8.832	0.187	2.89825	0
GW402787	1.76023	8.92639	9.74216	0.0768	-7.92924	0
GW402791	0.452154	12.1906	11.0455	0.118	4.52231	0
GW402792	1.05065	13.4451	13.5163	0.67	-0.655715	0
GW402795	1.85591	12.8301	13.7222	0.0904	-6.12623	10	"F:hydrolase activity; F:transporter activity; C:membrane; P:nucleobase, nucleoside, nucleotide and nucleic acid metabolic process; F:nucleotide binding; F:binding; P:transport; C:plasma membrane; P:generation of precursor metabolites and energy"	EC:3.6.3.6; EC:3.6.1.3
GW402796	6.43951	8.06661	10.7536	0.0802	-7.35007	0
GW402801	1.23777	13.5902	13.8979	0.284	-1.97219	4	P:biological_process; C:peroxisome; P:response to stress; P:response to abiotic stimulus; C:plastid
GW402805	1.24274	13.8813	14.1948	0.191	-2.84012	2	F:molecular_function; P:biological_process
GW402807	0.982045	13.3281	13.302	0.939	0.124985	5	C:peroxisome; P:metabolic process; F:catalytic activity; F:binding; C:plasma membrane
GW402809	0.177721	14.432	11.9397	0.063	12.2884	0
GW402810	1.75894	7.51281	8.32752	0.166	-3.24895	4	P:regulation of transcription; F:transcription regulator activity; F:protein binding; C:nucleus
GW402811	0.560784	15.0645	14.23	0.0644	11.8306	4	C:peroxisome; P:metabolic process; F:catalytic activity; F:binding
GW402812	0.674875	14.7394	14.1721	0.0859	6.61934	4	C:membrane; F:binding; F:molecular_function; P:electron transport
GW402814	0.60939	14.4418	13.7272	0.119	4.50216	2	P:transport; F:binding
GW402815	1.02245	13.3077	13.3398	0.919	-0.163387	3	C:intracellular; P:transport; F:transporter activity
GW402816	0.28916	11.4031	9.61299	0.0868	6.52899	0
GW402817	1.05093	14.6407	14.7124	0.731	-0.52996	5	F:structural molecule activity; C:ribosome; C:cytosol; P:translation; F:RNA binding; P:cellular component organization	EC:3.6.5.3
GW402819	0.926317	7.98713	7.87671	0.699	0.592342	2	F:molecular_function; P:biological_process
GW402823	1.18814	14.2267	14.4754	0.122	-4.38772	7	"C:cytoplasm; F:nucleic acid binding; P:nucleobase, nucleoside, nucleotide and nucleic acid metabolic process; P:translation; P:cellular amino acid and derivative metabolic process; F:nucleotide binding; F:catalytic activity"	EC:6.1.1.12
GW402825	3.38136	13.3031	15.0607	0.0634	-12.2314	3	P:protein metabolic process; P:cellular process; F:hydrolase activity; P:lipid metabolic process	EC:3.4.23.0
GW402828	2.33457	11.6375	12.8607	0.0676	-10.496	3	P:transport; C:membrane; F:transporter activity
GW402831	2.75006	13.0502	14.5096	0.0589	-16.552	3	C:extracellular region; P:cellular component organization; C:membrane
GW402832	1.45711	13.3241	13.8673	0.0649	-11.4864	0
GW402834	1.55343	12.9621	13.5975	0.137	-3.88833	3	P:protein modification process; F:nucleotide binding; F:kinase activity
GW402836	1.05214	13.4837	13.557	0.501	-1.06966	4	C:ribosome; F:structural molecule activity; P:translation; P:cellular component organization	EC:3.6.5.3
GW402839	3.18054	13.1177	14.787	0.0593	-16.296	0
GW402840	3.17713	12.5451	14.2128	0.12	-4.4692	0
GW402841	0.67177	12.5522	11.9783	0.185	2.92655	0
GW402842	79.8039	7.62998	13.9484	0.0569	-35.1476	4	C:membrane; C:intracellular; F:nucleotide binding; P:signal transduction
GW402843	0.733032	8.08903	7.64097	0.526	1.0008	0
GW402844	2.36634	11.806	13.0487	0.0566	-34.8116	0
GW402846	0.292349	13.3869	11.6127	0.0594	16.9713	1	P:biological_process
GW402847	40.4865	8.96063	14.3	0.0513	-58.9888	0
GW402848	1.10035	8.11423	8.25219	0.799	-0.393078	1	C:cytoplasm
GW402849	1.66961	12.3368	13.0763	0.0977	-5.55867	3	C:membrane; F:transferase activity; P:biosynthetic process; P:cellular process; P:lipid metabolic process	EC:2.7.8.0
GW402851	0.637994	14.3125	13.6641	0.125	4.26781	4	F:DNA binding; F:transcription factor activity; P:transcription; C:nucleoplasm
GW402852	0.779113	13.8307	13.4706	0.0676	10.5004	0
GW402854	4.25706	11.2179	13.3077	0.0644	-11.8154	2	F:binding; F:protein binding
GW402855	1.35679	13.6042	14.0444	0.117	-4.55182	1	C:membrane
GW402857	1.04748	10.9262	10.9931	0.923	-0.155822	5	P:cellular amino acid and derivative metabolic process; F:catalytic activity; P:biosynthetic process	EC:6.3.5.4
GW402858	0.789492	8.02507	7.68406	0.606	0.798974	0
GW402859	2.05696	11.7125	12.753	0.0896	-6.22082	1	C:ribosome; C:cytosol
GW402860	1.69717	12.7796	13.5427	0.0996	-5.42406	0
GW402861	0.515233	9.71858	8.76187	0.335	1.68398	0
GW402863	1.76656	12.2299	13.0508	0.0889	-6.30446	2	F:nucleic acid binding; F:nucleotide binding
GW402864	0.73853	9.42811	8.99084	0.309	1.82487	4	P:generation of precursor metabolites and energy; P:catabolic process; C:cytoplasm; F:catalytic activity; P:carbohydrate metabolic process; P:cellular process	EC:4.1.3.1
GW402866	0.559366	12.5468	11.7086	0.134	3.96555	4	F:protein binding; F:kinase activity; P:cellular process; F:nucleotide binding
GW402869	0.933214	10.6275	10.5278	0.779	0.432721	4	F:RNA binding; P:RNA-dependent DNA replication; P:biological_process; F:RNA-directed DNA polymerase activity
GW402870	2.96027	9.01002	10.5757	0.062	-12.7898	3	P:metabolic process; F:catalytic activity; F:binding
GW402871	1.04827	10.7991	10.8671	0.901	-0.197265	0
GW402873	1.0422	14.6859	14.7455	0.535	-0.974964	3	P:protein metabolic process; P:cellular process; F:hydrolase activity; C:plastid	EC:3.4.21.0
GW402877	1.35777	13.2651	13.7063	0.109	-4.93668	0
GW402878	2.63234	8.57912	9.97546	0.0883	-6.36519	0
GW402880	0.836456	11.6288	11.3712	0.429	1.30006	0
GW402883	3.04237	10.0915	11.6967	0.0754	-8.22252	2	P:biological_process; C:intracellular
GW402884	0.773655	9.12255	8.75231	0.385	1.4578	0
GW402885	0.993612	8.16291	8.15367	0.985	0.0323	0
GW402889	1.33759	13.8254	14.245	0.0944	-5.78759	4	P:protein metabolic process; P:cellular process; F:hydrolase activity; C:plasma membrane	EC:3.4.11.0
GW402892	0.977928	12.8391	12.8069	0.596	0.821385	1	F:binding
GW402894	1.00119	10.5288	10.5305	0.995	-0.0103	2	F:protein binding; C:plastid
GW402895	117.221	8.17923	15.0523	0.0513	-65.9768	0
GW402896	1.39329	9.09446	9.57296	0.272	-2.05781	1	C:plastid
GW402897	1.59511	13.1803	13.854	0.0697	-9.68091	2	C:cytoplasm; C:membrane
GW402899	1.2832	12.7219	13.0816	0.113	-4.75156	2	F:DNA binding; P:transcription
GW402900	0.660138	14.5377	13.9385	0.0805	7.29543	2	F:DNA binding; P:transcription
GW402901	0.530789	9.12359	8.2098	0.165	3.26385	0
GW402902	1.81488	7.63365	8.49353	0.179	-3.01845	1	F:hydrolase activity
GW402903	0.73388	10.3822	9.93585	0.448	1.23602	6	C:vacuolar membrane; C:vacuole; C:integral to membrane; C:membrane; F:transporter activity; P:transport
GW402904	1.79132	7.98922	8.83024	0.181	-2.98983	0
GW402911	2.40253	14.3698	15.6344	0.0589	-28.0465	3	C:intracellular; P:transport; F:transporter activity
GW402914	0.743211	9.7013	9.27314	0.322	1.75495	0
GW402915	5.01694	10.9393	13.2661	0.0697	-9.68706	2	P:generation of precursor metabolites and energy; P:photosynthesis; C:membrane; C:plastid; C:thylakoid
GW402916	2.24326	10.8567	12.0223	0.08	-7.3681	3	"F:binding; F:catalytic activity; P:nucleobase, nucleoside, nucleotide and nucleic acid metabolic process"
GW402918	1.3666	14.6158	15.0664	0.0823	-7.01644	1	C:endoplasmic reticulum
GW402919	1.0994	13.0411	13.1778	0.575	-0.871405	0
GW402921	1.31873	13.6432	14.0423	0.106	-5.07891	6	F:nucleotide binding; C:Golgi apparatus; C:cytoplasm; P:transport; P:cellular process; C:endoplasmic reticulum
GW403134	3.31948	7.6215	9.35245	0.111	-4.82449	0
GW403221	2.79962	11.4144	12.8996	0.067	-10.7366	3	F:binding; P:metabolic process; F:catalytic activity
GW403231	1.75353	13.9096	14.7198	0.0598	-25.8168	3	F:transferase activity; P:metabolic process; P:cellular process	EC:2.5.1.18
GW403246	1.75151	11.973	12.7816	0.0925	-5.91173	4	C:cytoplasm; C:endoplasmic reticulum; C:mitochondrion; F:binding
GW403272	0.724193	10.0435	9.57794	0.471	1.15989	2	F:nucleotide binding; C:plastid
GW402930	1.33617	12.8757	13.2938	0.322	-1.75686	2	F:binding; F:protein binding
GW402931	1.09699	13.152	13.2855	0.563	-0.901771	2	F:nucleotide binding; F:RNA binding
GW402932	1.53565	14.1569	14.7758	0.0611	-13.3607	3	F:kinase activity; C:Golgi apparatus; C:mitochondrion
GW402934	12.7683	10.8044	14.4789	0.0594	-17.1008	8	P:response to stress; P:response to abiotic stimulus; C:cell; C:cytoplasm; C:plasma membrane; P:response to endogenous stimulus; C:membrane
GW402936	2.0903	13.5427	14.6064	0.0943	-5.79371	0
GW402938	0.300343	14.178	12.4427	0.071	9.23867	0
GW402939	1.56147	13.439	14.0819	0.0948	-5.76289	0
GW402940	0.849017	14.9013	14.6651	0.143	3.74548	7	C:cytoplasm; P:protein metabolic process; P:cellular process; C:plasma membrane; P:response to stress; C:cell wall; F:nucleotide binding; F:protein binding
GW402943	1.34297	13.141	13.5664	0.147	-3.64834	0
GW402947	1.20422	14.0606	14.3287	0.259	-2.15368	3	"F:catalytic activity; P:nucleobase, nucleoside, nucleotide and nucleic acid metabolic process; P:translation; P:cellular amino acid and derivative metabolic process; F:nucleotide binding"
GW402950	1.7529	11.2792	12.089	0.163	-3.3008	0
GW402951	11.5314	7.88649	11.414	0.0768	-7.94436	0
GW402952	1.43675	11.4778	12.0006	0.117	-4.55945	0
GW402953	1.01596	12.2784	12.3012	0.939	-0.125043	0
GW402955	1.25077	13.855	14.1778	0.173	-3.12463	4	P:protein modification process; F:nucleotide binding; F:kinase activity; P:cellular amino acid and derivative metabolic process	EC:2.7.11.0
GW402961	1.79833	14.2196	15.0663	0.0725	-8.83773	1	F:molecular_function
GW402964	1.86921	13.1799	14.0824	0.0638	-12.0036	0
GW402965	2.23864	12.3358	13.4984	0.0956	-5.69909	1	F:protein binding
GW402968	1.11787	12.7153	12.8761	0.611	-0.786772	1	F:binding
GW402970	3.39794	8.09738	9.86204	0.0916	-5.99503	0
GW402971	1.11705	13.0755	13.2352	0.59	-0.836149	2	F:binding; F:protein binding
GW402976	1.18211	14.5403	14.7817	0.274	-2.04431	0
GW402978	1.2875	11.1917	11.5563	0.568	-0.8896	7	P:generation of precursor metabolites and energy; F:catalytic activity; C:membrane; C:mitochondrion; P:biosynthetic process; P:cellular process; P:transport	EC:1.6.5.3
GW402979	1.35356	13.9827	14.4195	0.0995	-5.43612	2	F:binding; C:plasma membrane
GW402980	1.68339	13.7219	14.4733	0.0593	-25.9883	4	P:cell redox homeostasis; F:oxidoreductase activity; F:antioxidant activity; F:isomerase activity
GW402984	1.08767	10.2487	10.37	0.778	-0.435082	7	F:protein binding; P:multicellular organismal development; P:protein modification process; P:protein metabolic process; P:catabolic process; P:cellular process; F:catalytic activity; C:nucleus; F:binding	EC:6.3.2.19
GW402987	1.16701	14.232	14.4548	0.237	-2.33525	5	P:protein metabolic process; P:cellular process; C:membrane; F:protein binding; F:binding
GW402989	0.918563	14.1237	14.0012	0.431	1.29154	1	F:protein binding
GW402990	1.3399	11.3369	11.759	0.395	-1.4213	1	C:mitochondrion
GW402993	0.968592	13.8893	13.8433	0.416	1.34498	3	F:nucleic acid binding; F:nucleotide binding; F:hydrolase activity
GW402995	1.25308	12.678	13.0035	0.133	-3.99731	4	C:plastid; C:mitochondrion; C:chloroplast envelope; P:biological_process
GW402996	81.2235	7.59009	13.9339	0.0592	-22.3412	0
GW403000	1.36644	12.7883	13.2387	0.219	-2.5153	10	F:transferase activity; F:binding; C:plasma membrane; C:mitochondrion; P:catabolic process; P:cellular amino acid and derivative metabolic process	EC:2.6.1.44
GW403002	1.03049	14.1706	14.2139	0.805	-0.382199	1	C:cytoplasm
GW403003	0.407703	13.0615	11.767	0.08	7.37938	5	F:nucleotide binding; C:cell wall; F:catalytic activity; P:cellular component organization; P:biosynthetic process; P:carbohydrate metabolic process; P:cellular amino acid and derivative metabolic process	EC:6.3.2.4
GW403004	57.1852	7.97472	13.8123	0.0597	-26.4398	4	F:hydrolase activity; P:cellular component organization; P:carbohydrate metabolic process; P:cellular process	EC:3.2.1.15
GW403006	70.0776	7.3457	13.4766	0.0589	-30.0783	6	F:kinase activity; F:protein kinase activity; F:ATP binding; F:protein tyrosine kinase activity; P:protein amino acid phosphorylation; F:protein binding
GW403008	5.76373	10.7272	13.2542	0.063	-12.3464	0
GW403009	8.76943	11.4672	14.5997	0.0596	-16.0043	4	C:cytoplasm; P:biosynthetic process; P:cellular process; P:lipid metabolic process; C:mitochondrion; F:transferase activity	EC:2.1.1.0
GW403010	1.21175	13.2471	13.5242	0.0862	-6.5792	4	C:membrane; F:transporter activity; P:transport; P:cellular process
GW403012	2.28099	12.3292	13.5189	0.0672	-10.6268	0
GW403013	1.34495	11.9467	12.3743	0.187	-2.89779	3	F:transferase activity; C:endoplasmic reticulum; P:biosynthetic process
GW403015	9.34062	11.2401	14.4636	0.0535	-71.6989	3	P:metabolic process; P:cellular process; F:binding; F:catalytic activity
GW403016	0.894313	12.6204	12.4593	0.559	0.913387	1	C:mitochondrion
GW403019	1.56856	13.3908	14.0403	0.0837	-6.89563	6	C:ribosome; C:cytosol; C:intracellular; P:biological_process; P:protein metabolic process; P:catabolic process; P:cellular process; C:nucleus; F:hydrolase activity	EC:3.4.25.0
GW403023	0.887067	11.801	11.6281	0.756	0.478726	0
GW403025	72.8544	9.49219	15.6791	0.0594	-26.3383	0
GW403026	1.13373	12.4977	12.6788	0.509	-1.04976	2	F:hydrolase activity; C:cytoplasm	EC:3.1.4.0
GW403028	1.02365	14.3912	14.4249	0.851	-0.294095	0
GW403032	0.94425	12.9948	12.912	0.562	0.904879	2	F:molecular_function; P:biological_process
GW403033	0.936673	14.4579	14.3635	0.528	0.994643	0
GW403034	1.61397	12.7323	13.4229	0.101	-5.38461	1	F:RNA binding
GW403039	1.40998	13.5795	14.0752	0.102	-5.30979	4	C:intracellular; P:protein metabolic process; P:catabolic process; P:cellular process; C:cytosol; F:hydrolase activity	EC:3.4.25.0
GW403040	1.17124	14.111	14.339	0.292	-1.91987	4	F:structural molecule activity; C:ribosome; C:cytosol; P:translation; P:cellular component organization	EC:3.6.5.3
GW403041	1.50469	13.0125	13.6019	0.154	-3.49879	4	F:binding; F:hydrolase activity; P:protein modification process	EC:3.1.3.16
GW403042	30.0018	7.9333	12.8403	0.0647	-11.6114	2	F:hydrolase activity; P:catabolic process; P:lipid metabolic process
GW403043	1.49702	10.9703	11.5524	0.196	-2.77647	6	F:nucleic acid binding; C:intracellular; F:catalytic activity; F:nucleotide binding; F:binding; F:protein binding
GW403045	0.918139	12.873	12.7497	0.352	1.60116	0
GW403048	1.07589	14.9349	15.0404	0.374	-1.50599	5	C:plasma membrane; P:transport; P:cellular process; F:transporter activity; C:membrane
GW403050	1.53729	14.1757	14.7961	0.0603	-14.8988	0
GW403051	1.15017	12.2627	12.4645	0.282	-1.98585	2	C:membrane; P:transport; P:cellular process
GW403055	1.13402	14.2533	14.4347	0.345	-1.63856	2	P:cellular homeostasis; C:endoplasmic reticulum
GW403056	1.46702	13.7846	14.3375	0.15	-3.57078	4	F:receptor activity; P:metabolic process; F:hydrolase activity; P:signal transduction	EC:3.1.1.0; EC:3.1.1.1
GW403057	3.60796	10.8278	12.679	0.0611	-13.3762	2	C:membrane; C:plastid; C:thylakoid; C:Golgi apparatus
GW403059	1.18858	13.9345	14.1838	0.287	-1.9518	5	F:hydrolase activity; C:cytoplasm; P:protein metabolic process; P:cellular process; C:membrane; F:binding	EC:3.4.24.0
GW403060	8.31503	7.8906	10.9463	0.0592	-16.8416	0
GW403065	1.53678	12.7077	13.3276	0.0596	-15.9143	0
GW403068	6.35415	10.8951	13.5628	0.0566	-36.148	2	F:molecular_function; P:biological_process
GW403069	124.974	7.80922	14.7747	0.0594	-30.3534	5	"F:hydrolase activity, hydrolyzing O-glycosyl compounds; C:mitochondrion; C:cytoplasmic membrane-bounded vesicle; P:carbohydrate metabolic process; F:catalytic activity"
GW403072	0.0843	11.54	7.97236	0.0674	10.5736	1	P:response to stress
GW403073	2.25857	8.53577	9.71118	0.124	-4.30555	8	"F:transporter activity; P:transport; P:generation of precursor metabolites and energy; P:nucleobase, nucleoside, nucleotide and nucleic acid metabolic process; F:nucleotide binding; F:hydrolase activity; C:membrane; C:intracellular"	EC:3.6.3.14; EC:3.6.1.3
GW403074	1.2489	13.1222	13.4429	0.188	-2.89045	4	"F:translation factor activity, nucleic acid binding; F:nucleotide binding; C:ribosome; P:cellular component organization; P:translation"
GW403075	0.249548	14.0447	12.0421	0.0726	8.81993	1	C:intracellular
GW403079	92.4462	8.36509	14.8956	0.0557	-44.2597	7	P:biosynthetic process; P:cellular process; F:catalytic activity; F:transferase activity; P:response to external stimulus; P:response to stress; P:lipid metabolic process; P:response to biotic stimulus; C:peroxisome; C:cytosol	EC:2.3.1.86
GW403080	1.31133	13.5637	13.9548	0.0849	-6.75396	1	P:biological_process
GW403081	2.27877	13.5389	14.7271	0.0628	-12.4213	5	F:catalytic activity; F:molecular_function; P:metabolic process; F:binding; P:electron transport
GW403082	1.90653	11.9729	12.9038	0.0608	-14.2833	2	C:intracellular; F:RNA binding
GW403088	1.09433	14.3493	14.4794	0.331	-1.70737	5	F:transferase activity; P:biosynthetic process; C:plasma membrane; P:carbohydrate metabolic process; P:cellular process	EC:2.4.1.14
GW403089	1.09509	14.4925	14.6236	0.206	-2.64996	8	"C:cytoplasm; F:kinase activity; F:binding; P:carbohydrate metabolic process; P:generation of precursor metabolites and energy; P:catabolic process; P:biosynthetic process; P:cellular process; P:nucleobase, nucleoside, nucleotide and nucleic acid metabolic process; P:metabolic process"	EC:2.7.1.40
GW403090	1.05859	14.8964	14.9785	0.712	-0.568149	1	"F:transferase activity, transferring acyl groups other than amino-acyl groups"
GW403091	1.35138	14.3237	14.7581	0.186	-2.9228	9	F:heme binding; F:iron ion binding; C:integral to membrane; C:membrane; F:electron carrier activity; P:oxidation reduction; F:oxidoreductase activity; F:metal ion binding; F:monooxygenase activity
GW403092	1.63304	13.313	14.0205	0.0676	-10.4931	4	C:cellular_component; P:protein metabolic process; P:catabolic process; P:cellular process; C:nucleus; C:cytosol
GW403093	1.62153	13.1476	13.8449	0.108	-4.99566	5	F:catalytic activity; F:binding; F:transferase activity; P:generation of precursor metabolites and energy; P:catabolic process; C:cytoplasm	EC:6.2.1.5; EC:2.3.3.8
GW403094	1.25391	14.137	14.4635	0.151	-3.55252	7	C:membrane; C:mitochondrion; F:binding; P:transport; F:molecular_function; P:generation of precursor metabolites and energy; P:electron transport
GW403096	3.66073	12.7826	14.6547	0.0585	-23.118	5	P:metabolic process; P:cellular process; F:hydrolase activity; C:cytoplasm; P:catabolic process; P:lipid metabolic process	EC:3.1.4.46
GW403100	1.61067	13.1455	13.8332	0.0859	-6.61112	4	P:protein modification process; F:nucleotide binding; F:kinase activity; P:cellular amino acid and derivative metabolic process	EC:2.7.11.0
GW403101	4.27694	12.3941	14.4907	0.0611	-14.0692	2	P:metabolic process; F:catalytic activity	EC:1.1.1.203
GW403110	1.51083	13.2759	13.8712	0.0606	-14.5112	17	P:metabolic process; P:cellular process; P:anatomical structure morphogenesis; P:multicellular organismal development; P:signal transduction; P:cell death; C:membrane; P:post-embryonic development; P:lipid metabolic process; P:biological_process; F:binding; F:catalytic activity; P:growth; C:endoplasmic reticulum	EC:4.1.1.0
GW403106	1.14471	14.3734	14.5684	0.167	-3.22023	9	P:protein metabolic process; F:transferase activity; F:DNA binding; P:DNA metabolic process; P:biosynthetic process; F:RNA binding; F:binding; F:catalytic activity; F:nucleotide binding	EC:2.7.7.49; EC:1.14.11.0
GW403108	1.69036	12.543	13.3004	0.114	-4.67972	8	F:kinase activity; F:protein kinase activity; F:ATP binding; F:receptor activity; F:transferase activity; F:nucleotide binding; P:protein amino acid phosphorylation; F:protein serine/threonine kinase activity
GW403112	1.33376	14.7835	15.1989	0.105	-5.17152	9	C:membrane; C:endoplasmic reticulum; C:cell; F:carbohydrate binding; P:protein metabolic process; P:cellular process; C:cell wall; C:cytoplasm; F:binding; F:protein binding
GW403114	1.86652	13.1232	14.0235	0.0859	-6.61838	0
GW403118	1.55838	12.8259	13.466	0.0823	-7.02724	0
GW403121	1.01096	14.6019	14.6176	0.928	-0.14653	11	C:cell wall; C:membrane; C:mitochondrion; F:molecular_function; F:nucleotide binding; P:generation of precursor metabolites and energy; F:catalytic activity; P:electron transport; P:metabolic process; P:cellular process; P:catabolic process	EC:1.3.5.1; EC:1.3.99.1
GW403122	1.18885	12.7999	13.0495	0.563	-0.903462	0
GW403123	1.05564	12.1694	12.2475	0.788	-0.415779	3	C:membrane; F:transporter activity; P:transport
GW403124	1.25249	14.18	14.5048	0.0566	-34.102	1	P:biological_process
GW403126	0.8211	13.4834	13.1991	0.276	2.03191	10	P:protein metabolic process; P:cellular process; C:plastid; C:ribosome; C:cytosol; F:protein binding; F:nucleotide binding; C:thylakoid; C:membrane; C:extracellular region; C:mitochondrion
GW403127	16.4028	7.77457	11.8104	0.0598	-18.8488	3	F:catalytic activity; P:biosynthetic process; P:cellular process; C:plastid	EC:4.1.3.38
GW403132	2.43227	12.4682	13.7505	0.0598	-21.902	2	F:hydrolase activity; F:binding
GW403133	1.30741	13.9988	14.3855	0.0698	-9.64319	4	"C:cytoplasm; F:catalytic activity; P:nucleobase, nucleoside, nucleotide and nucleic acid metabolic process; P:translation; P:cellular amino acid and derivative metabolic process; F:nucleotide binding"
GW403135	0.706732	13.3478	12.847	0.138	3.84691	5	"C:mitochondrion; F:nucleotide binding; F:catalytic activity; P:nucleobase, nucleoside, nucleotide and nucleic acid metabolic process; P:translation; P:cellular amino acid and derivative metabolic process; C:plastid"
GW403137	2.45815	7.5568	8.85437	0.123	-4.33036	3	F:transporter activity; C:intracellular; P:transport
GW403139	2.28604	13.0675	14.2603	0.0595	-25.1588	4	F:structural molecule activity; C:ribosome; C:cytosol; P:translation; P:cellular component organization	EC:3.6.5.3
GW403141	1.19006	12.3631	12.6142	0.544	-0.949644	1	C:mitochondrion
GW403143	16.9753	9.65367	13.739	0.0605	-20.488	8	F:hydrolase activity; P:cellular component organization; C:extracellular region; C:cell wall; F:enzyme regulator activity; P:carbohydrate metabolic process; P:cellular process	EC:3.1.1.11
GW403154	1.32008	13.8033	14.2039	0.0766	-7.9893	10	F:binding; F:protein binding; F:catalytic activity; P:metabolic process; C:plastid; P:cellular process; P:carbohydrate metabolic process; P:generation of precursor metabolites and energy; P:catabolic process	EC:1.1.1.42
GW403155	5.13705	10.3601	12.721	0.0597	-17.4813	3	F:transferase activity; P:protein modification process; P:biosynthetic process; C:membrane; C:Golgi apparatus
GW403157	1.17742	12.9686	13.2043	0.357	-1.57927	8	"F:catalytic activity; F:nucleotide binding; F:binding; F:molecular_function; P:nucleobase, nucleoside, nucleotide and nucleic acid metabolic process; P:electron transport"	EC:1.17.3.2; EC:1.17.1.4
GW403160	1.41454	12.0262	12.5266	0.154	-3.4782	0
GW403165	1.19532	13.7826	14.0399	0.185	-2.94058	5	C:cytoplasm; F:hydrolase activity; P:cellular process; P:lipid metabolic process; P:carbohydrate metabolic process	EC:3.2.1.22
GW403166	1.54318	11.4875	12.1134	0.139	-3.8381	3	F:protein binding; F:hydrolase activity; P:protein metabolic process; P:cellular process
GW403168	1.15561	12.7949	13.0036	0.438	-1.2675	4	F:nucleotide binding; F:catalytic activity; P:protein modification process	EC:6.3.2.0
GW403169	63.3559	8.32932	14.3147	0.0598	-17.9887	0
GW403170	1.36176	12.7198	13.1653	0.133	-4.02522	0
GW403172	1.19123	14.0213	14.2737	0.156	-3.44168	1	C:mitochondrion
GW403173	2.06111	13.7116	14.755	0.0597	-24.5073	5	F:metal ion binding; C:cytoplasmic membrane-bounded vesicle; F:hydrolase activity; F:acid phosphatase activity; P:biological_process
GW403174	32.2889	7.94336	12.9563	0.0598	-27.0131	0
GW403176	5.80365	8.06494	10.6019	0.0645	-11.7472	0
GW403177	5.58979	11.7546	14.2374	0.0658	-233.032	2	P:metabolic process; F:transferase activity	EC:2.4.1.210
GW403178	2.53791	7.91532	9.25896	0.106	-5.10265	0
GW403179	1.67483	11.7037	12.4478	0.0979	-5.54618	4	P:metabolic process; F:catalytic activity; F:binding; P:cellular process	EC:1.1.1.284
GW403180	0.993127	11.8476	11.8376	0.982	0.0379	0
GW403183	6.66025	8.51473	11.2503	0.0889	-6.30466	0
GW403184	1.28159	14.7399	15.0978	0.217	-2.53225	0
GW403186	1.17904	13.2897	13.5273	0.377	-1.49353	1	C:membrane
GW403188	0.934878	13.9333	13.8362	0.328	1.72378	2	F:molecular_function; P:biological_process
GW403189	1.2176	12.3681	12.6522	0.354	-1.59255	4	C:membrane; F:transporter activity; F:protein binding; P:transport
GW403190	1.61473	12.9664	13.6577	0.108	-4.99124	0
GW403191	0.86133	12.905	12.6897	0.306	1.8415	3	P:cellular homeostasis; F:catalytic activity; C:mitochondrion
GW403192	1.038	14.7274	14.7812	0.226	-2.44398	1	C:plasma membrane
GW403193	0.718125	14.8307	14.353	0.0653	11.2943	2	F:nucleotide binding; P:response to stress
GW403194	1.86114	13.4428	14.339	0.0741	-8.49352	3	C:cytosol; F:binding; C:cellular_component
GW403195	1.23129	11.9172	12.2174	0.366	-1.53962	2	C:cytoskeleton; P:phagocytosis
GW403196	1.90538	11.0571	11.9872	0.113	-4.72013	0
GW403197	2.40193	13.2841	14.5482	0.067	-10.8867	6	P:pyrimidine nucleotide biosynthetic process; F:transferase activity; P:glutamine metabolic process; P:response to cadmium ion; F:catalytic activity; F:CTP synthase activity
GW403199	1.44295	12.9476	13.4767	0.105	-5.15397	1	F:protein binding
GW403200	3.37201	10.3908	12.1444	0.0644	-11.6991	0
GW403201	1.28607	9.1551	9.51808	0.363	-1.55198	0
GW403202	2.52718	10.2335	11.571	0.0816	-7.11719	2	F:molecular_function; P:biological_process
GW403204	4.00327	11.8762	13.8773	0.0605	-20.5339	0
GW403205	3.52764	9.98173	11.8004	0.0913	-6.02293	0
GW403206	1.87856	12.4094	13.319	0.0779	-7.73455	6	F:structural molecule activity; C:plasma membrane; C:cell wall; C:ribosome; C:cytosol; P:translation; P:cellular component organization	EC:3.6.5.3
GW403211	29.2703	9.71217	14.5835	0.0598	-15.6361	0
GW403212	4.13271	10.0564	12.1035	0.0761	-8.09471	0
GW403215	5.18918	11.3445	13.72	0.0592	-23.5249	0
GW403220	0.682395	11.8653	11.314	0.436	1.27517	0
GW403237	15.7936	9.02415	13.0054	0.0652	-11.3591	1	P:biological_process
GW403238	1.70392	14.3848	15.1537	0.0556	-67.765	3	F:transferase activity; P:metabolic process; P:cellular process	EC:2.5.1.18
GW403262	1.63828	13.5814	14.2935	0.0778	-7.76463	5	C:cell; F:hydrolase activity; P:protein modification process; F:binding; C:mitochondrion
GW403268	1.11043	13.6918	13.843	0.388	-1.44739	4	C:membrane; C:mitochondrion; F:binding; P:transport
GW403269	2.19588	11.7574	12.8922	0.082	-7.07545	6	F:hydrolase activity; C:cytoplasm; P:protein modification process; P:protein metabolic process; P:cellular process; C:membrane; C:endoplasmic reticulum
GW403276	6.45294	11.5083	14.1983	0.0601	-26.6592	2	F:DNA binding; F:catalytic activity
GW403277	1.09143	13.2638	13.3901	0.223	-2.47632	0
GW403279	0.365883	13.3237	11.8732	0.0777	7.78771	2	P:metabolic process; F:catalytic activity
CO378451R	2.81119	13.8191	15.3103	0.0569	-40.2259	0
AI795160R	2.2558	14.2395	15.4131	0.0881	-6.37693	0
CO378511R	2.18236	14.2861	15.412	0.0552	-45.4826	0
CO378543R	3.83035	13.6013	15.5388	0.0599	-17.1713	0
CO378552R	8.302	12.4179	15.4713	0.0586	-22.9219	0
CO378702R	6.17576	12.8472	15.4738	0.0511	-79.7698	0
CO378783R	2.17901	14.2728	15.3965	0.0645	-11.7491	0
CO378801R	3.02748	13.2634	14.8615	0.0707	-9.28547	0
CO378491R	4.00023	13.0885	15.0886	0.0588	-23.4792	0
CO378879R	3.64046	11.1696	13.0337	0.0998	-5.40216	0
CO378898R	4.36185	13.2808	15.4058	0.0561	-43.9352	0
CO378913R	3.67896	13.2691	15.1484	0.0623	-12.6045	0
CO379118R	2.15953	14.0788	15.1895	0.0602	-15.237	0
CO379299R	2.42353	13.6483	14.9254	0.0694	-9.84287	0
CO379486R	3.3497	13.7717	15.5158	0.06	-15.3923	0
CO379565R	3.74796	13.0568	14.9629	0.0633	-12.2309	0
CO378550R	2.41837	14.0373	15.3114	0.0612	-12.9631	0
CO379866R	2.86335	13.4996	15.0173	0.0606	-19.1632	0
GT148982	1.99654	10.8161	11.8136	0.19	-2.86079	0
GT152272	1.20128	11.2254	11.49	0.349	-1.61624	0
GT150134	2.04694	8.79408	9.82755	0.161	-3.34782	0
GT149094	6.49976	10.0113	12.7117	0.0669	-10.7001	0
CO378599R	1.16316	14.9725	15.1905	0.12	-4.46564	0
CO378598R	1.09498	15.2349	15.3658	0.248	-2.24315	0
CB934835R	1.12905	14.9675	15.1426	0.309	-1.8231	0
CO378938R	1.70647	13.3961	14.1671	0.315	-1.79187	0
CO379457R	1.34472	12.8125	13.2398	0.466	-1.17752	0
CO379599R	1.33525	13.8219	14.239	0.284	-1.97604	0
CO380172R	1.67091	13.4048	14.1454	0.12	-4.45175	0
CO378507R	53.7106	8.42061	14.1677	0.0593	-17.01	0
CO378586R	104.182	7.52541	14.2284	0.0549	-45.0778	0
CO378440R	45.297	9.84326	15.3446	0.101	-5.36321	0
CO378628R	18.439	7.22382	11.4285	0.0601	-18.206	0
CO378621R	60.5609	9.13632	15.0566	0.0796	-7.43189	0
CO379585R	117.735	7.62585	14.5053	0.0602	-18.9228	0
CO378592R	64.0097	8.08642	14.0866	0.0596	-18.7173	0
CO378594R	1.55581	14.3946	15.0322	0.0596	-17.3901	0
CO378713R	1.67915	14.0353	14.783	0.0786	-7.57148	0
CO378473R	1.34677	14.7728	15.2023	0.111	-4.84778	0
CO379444R	20.132	9.99524	14.3267	0.0599	-18.8575	0
CO379450R	7.04878	11.4861	14.3035	0.063	-12.3554	0
CO379694R	1.93303	14.067	15.0178	0.0596	-18.4528	0
CO378720R	0.934365	14.095	13.9971	0.676	0.642663	0
CO378899R	0.826634	13.2957	13.021	0.339	1.66502	0
GT150193	0.99859	13.588	13.5859	0.987	0.0267	0
CO378439R	1.37931	13.43	13.8939	0.0642	-11.895	0
CO378749R	1.7622	12.9055	13.7228	0.095	-5.74568	0
CO378687R	1.17597	15.1949	15.4288	0.0672	-10.6174	0
CO379169R	1.18864	14.0172	14.2666	0.0611	-13.4552	0
CO378759R	1.22492	14.5594	14.8521	0.124	-4.31182	0
CO378778R	1.30181	15.1676	15.5481	0.072	-9.03387	0
CO378453R	1.75543	12.8646	13.6764	0.319	-1.77126	0
AI795153R	2.90782	11.3058	12.8457	0.0671	-10.8875	0
CO817302R	2.94461	11.381	12.9391	0.105	-5.14442	0
CO817492R	0.774878	13.0628	12.6949	0.177	3.04918	0
CO378642R	1.38567	14.5871	15.0577	0.0746	-8.39294	0
CO378584R	1.84612	12.971	13.8555	0.168	-3.21011	0
CO378450R	1.50207	14.893	15.4799	0.06	-20.3652	0
CO816697R	1.26723	14.8111	15.1528	0.132	-4.04836	0
CO378774R	4.18385	12.5074	14.5722	0.0618	-12.8203	0
CO378836R	1.43272	14.429	14.9478	0.0671	-10.8347	0
CO379983R	2.8581	13.4961	15.0111	0.0808	-7.25628	0
CO378649R	1.72866	13.8072	14.5969	0.0648	-11.5706	0
CO378641R	1.08876	11.4145	11.5372	0.848	-0.298963	0
CO378680R	0.966496	13.1674	13.1182	0.83	0.333004	0
CO380023R	0.88175	13.6678	13.4863	0.117	4.55038	0
CO378673R	0.796073	14.6916	14.3625	0.113	4.72187	0
CO379423R	0.69191	13.7732	13.2418	0.061	13.6773	0
CO379995R	0.817457	14.4128	14.122	0.301	1.87089	0
AF041391R	8.2079	12.29	15.327	0.0554	-140.952	0
GT150847	1.52201	11.1634	11.7694	0.136	-3.91673	0
GT149035	0.867035	12.8667	12.6609	0.684	0.624269	0
GT151202	1.90763	9.96977	10.9016	0.332	-1.70289	0
GT149547	2.92277	12.9216	14.469	0.0592	-23.8821	0
CO381365R	0.950042	13.9294	13.8555	0.801	0.389685	0
CO816672R	1.15152	14.4356	14.6392	0.501	-1.06988	0
GT149506	1.15633	14.5764	14.7859	0.273	-2.04936	0
CO378505R	1.47867	14.4772	15.0415	0.0937	-5.83096	0
CO378816R	1.22219	15.3354	15.6249	0.139	-3.82942	0
CO816842R	1.04773	15.0939	15.1612	0.808	-0.375837	0
CO378513R	1.35504	13.3985	13.8369	0.182	-2.97915	0
CO379608R	46.9874	7.10506	12.6593	0.0593	-25.3213	0
CO378800R	0.679932	14.0699	13.5133	0.25	2.22508	0
CO379272R	3.1761	10.4934	12.1607	0.0882	-6.37868	0
CO380228R	8.37522	9.33743	12.4036	0.175	-3.09314	0
CO816990R	1.2834	14.016	14.3759	0.21	-2.61645	0
CO379356R	1.42798	12.3768	12.8907	0.261	-2.13654	0
CO380183R	2.1101	11.8482	12.9255	0.095	-5.74729	0
CO378723R	1.05356	13.6183	13.6936	0.678	-0.638627	0
GT149039	0.496327	15.0851	14.0745	0.0684	10.0617	0
CO378647R	1.99197	14.4071	15.4013	0.0923	-5.93403	0
CO817049R	3.42434	13.4566	15.2325	0.0902	-6.15485	0
CO381698R	1.0256	14.9676	15.0041	0.787	-0.416784	0
CO378476R	1.31911	13.7978	14.1974	0.224	-2.46148	0
CO817988R	0.831911	15.0008	14.7353	0.101	5.38827	0
GT150281	0.541003	15.1962	14.3099	0.0593	16.1507	0
CO816850R	1.29256	12.4269	12.7971	0.094	-5.81107	0
CO816896R	1.19279	8.95532	9.20966	0.617	-0.772874	0
CO816993R	2.56699	7.8819	9.24198	0.0607	-21.1028	0
GT148952	0.913118	9.1773	9.04617	0.745	0.499822	0
GT150921	1.22138	10.1633	10.4518	0.522	-1.01089	0
AI795143R	1.07694	10.2241	10.3311	0.59	-0.83559	0
CO816871R	1.84744	14.0808	14.9663	0.0697	-9.70948	0
GT149437	2.7108	12.5134	13.9521	0.0702	-9.52571	0
CO378710R	1.87591	11.0744	11.982	0.0477	-107.424	0
CO379607R	1.1649	14.2952	14.5154	0.0822	-7.05062	0
AF041406R	0.972152	14.1516	14.1108	0.906	0.188578	0
GT149184	1.87847	14.0653	14.9748	0.0606	-21.4109	0
GT149086	1.38941	14.4733	14.9478	0.261	-2.13402	0
CO378859R	12.5277	11.3576	15.0047	0.061	-13.9467	0
AF041407R	24.7389	10.5906	15.2193	0.0608	-14.5463	0
CO816946R	1.58825	14.3542	15.0216	0.0682	-10.2089	0
GT148926	1.25079	15.0915	15.4143	0.0612	-13.2531	0
CO378776R	2.15522	10.8382	11.9461	0.163	-3.30677	0
GT149213	0.3021	13.2597	11.5328	0.104	5.21436	0
GT149267	8.24749	11.4014	14.4453	0.0504	-64.5566	0
CO379070R	1.40391	13.5546	14.0441	0.108	-5.0039	0
CO381653R	101.389	7.46187	14.1256	0.0589	-29.1595	0
CO379073R	0.968325	15.5053	15.4588	0.625	0.755866	0
CO378502R	1.11359	14.8369	14.9921	0.204	-2.67342	0
CO379217R	8.0649	9.09035	12.102	0.0695	-9.74078	0
CO816805R	1.81913	13.892	14.7553	0.0694	-9.7893	0
CO817202R	1.34928	14.3842	14.8164	0.185	-2.93164	0
CO816870R	1.17617	14.8485	15.0826	0.0714	-9.15356	0
CO379371R	1.17067	11.5919	11.8193	0.411	-1.36283	0
CO379333R	1.57127	14.4836	15.1356	0.0815	-7.13099	0
CO380188R	1.28273	13.6809	14.0401	0.181	-2.98898	0
CO382069R	7.99359	12.6021	15.601	0.061	-13.6708	0
CO817504R	0.969265	15.1846	15.1395	0.756	0.478836	0
CO816809R	0.978661	14.7706	14.7395	0.891	0.218732	0
GT150885	1.79695	11.0456	11.8912	0.0606	-19.6437	0
CO379906R	0.101104	15.2975	11.9914	0.0612	13.2463	0
CO379452R	0.104101	14.7844	11.5205	0.0603	19.5322	0
CO380474R	1.40675	13.5798	14.0722	0.181	-3.0006	0
CO382104R	1.55952	14.4725	15.1136	0.0758	-8.17459	0
CO379194R	1.40477	13.2065	13.6968	0.185	-2.92913	0
AI795140R	1.16543	14.7726	14.9934	0.233	-2.37864	0
CO817092R	1.11135	7.23837	7.39068	0.763	-0.465328	0
CO817119R	1.06297	7.65412	7.74222	0.86	-0.277668	0
CO817735R	0.879743	14.5884	14.4036	0.163	3.29764	0
GT152022	2.30479	12.0999	13.3045	0.0753	-8.26618	0
CO378876R	1.43248	13.7808	14.2993	0.0839	-6.86772	0
GT149551	0.814962	13.7689	13.4737	0.377	1.49042	0
GT148977	3.1642	13.4849	15.1468	0.0595	-15.9122	0
CO378683R	1.05282	13.6511	13.7254	0.626	-0.753059	0
CO379583R	0.471987	13.8355	12.7523	0.0681	10.3435	0
CO380564R	1.52997	13.3829	13.9964	0.0973	-5.58707	0
CO379754R	1.95449	12.7474	13.7142	0.0899	-6.18813	0
CO382144R	8.9123	8.59834	11.7541	0.0745	-8.40814	0
CO817240R	1.35937	13.8668	14.3098	0.185	-2.93521	0
GT148916	1.3288	13.0631	13.4732	0.15	-3.58009	0
CO378963R	1.08106	12.9424	13.0549	0.639	-0.722522	0
CO817794R	1.30031	14.2702	14.6491	0.0899	-6.19056	0
GT149153	5.16674	9.5093	11.8786	0.0752	-8.29613	0
CO816711R	2.36912	10.5106	11.755	0.0687	-10.0052	0
GT149944	1.18418	14.6034	14.8472	0.179	-3.02839	0
CO379069R	1.21306	13.8936	14.1722	0.224	-2.4575	0
CO379741R	1.46606	14.9388	15.4908	0.0612	-13.1731	0
CO379372R	2.83334	12.9008	14.4033	0.0681	-10.2068	0
AW061432R	1.2686	7.16199	7.50523	0.37	-1.51924	0
GT150501	1.29747	14.2478	14.6235	0.0771	-7.87946	0
CO378554R	2.62783	12.7732	14.1671	0.064	-11.9265	0
AI795146R	1.65079	13.8016	14.5247	0.0725	-8.78676	0
CO380632R	1.50766	14.3548	14.9471	0.0575	-41.6671	0
CO380989R	2.18914	13.124	14.2544	0.0626	-12.5523	0
CO379529R	1.28489	14.4856	14.8472	0.11	-4.88791	0
CO378489R	0.870561	14.2507	14.0508	0.308	1.83237	0
CO379447R	1.24005	11.9544	12.2648	0.718	-0.557098	0
CO378459R	1.22743	14.2527	14.5483	0.266	-2.09689	0
CO379029R	1.40429	13.9152	14.405	0.0954	-5.72111	0
CO817135R	1.92239	11.877	12.8199	0.101	-5.3705	0
GT149560	2.25797	11.5448	12.7198	0.0773	-7.84034	0
CO378537R	1.95552	14.7249	15.6925	0.06	-18.8883	0
CO817023R	1.71074	13.8887	14.6633	0.101	-5.35582	0
AF041399R	1.61687	12.7729	13.4661	0.242	-2.2911	0
CO378479R	1.3024	15.1257	15.5068	0.0769	-7.91741	0
CO378665R	2.44608	13.5462	14.8366	0.0644	-11.7857	0
CO378470R	5.76449	12.0723	14.5994	0.0594	-25.3819	0
CO817293R	1.68939	13.3287	14.0852	0.0734	-8.59888	0
AW061434R	2.84321	13.2069	14.7145	0.0761	-8.08835	0
CO379146R	2.44809	12.0029	13.2945	0.0599	-15.6686	0
CO379045R	2.12059	12.6379	13.7224	0.108	-4.99111	0
CO816905R	2.57031	7.789	9.15094	0.0959	-5.67938	0
CO380606R	1.4351	12.8657	13.3869	0.0849	-6.75092	0
CO816957R	1.50633	13.2564	13.8475	0.124	-4.3047	0
CO379044R	1.73792	14.7145	15.5118	0.0611	-13.2816	0
CO816708R	1.71451	11.9741	12.7519	0.109	-4.95671	0
GT149051	1.75924	14.065	14.88	0.0635	-12.2143	0
CO817216R	1.52713	13.665	14.2758	0.136	-3.92494	0
CO817060R	0.780044	14.7101	14.3517	0.164	3.28702	0
GT152029	4.91646	11.1024	13.4	0.0613	-13.8322	0
CO816904R	1.91345	13.9496	14.8858	0.0581	-30.9657	0
CO378678R	1.50603	13.9197	14.5105	0.0588	-28.1249	0
CO816931R	1.00342	15.8967	15.9017	0.967	-0.0704	0
CO817628R	4.11353	11.3788	13.4192	0.059	-16.5255	0
CB934832R	1.454	14.8095	15.3495	0.0823	-7.01106	0
CO380002R	1.17932	14.7886	15.0266	0.159	-3.38131	0
CO381628R	0.806213	13.3919	13.0812	0.145	3.69203	0
CO378679R	2.16203	13.1115	14.2238	0.0749	-8.3282	0
GT152010	3.18509	13.0888	14.7601	0.0607	-14.5222	0
CO381977R	2.328	11.714	12.933	0.0885	-6.34244	0
GT149772	1.63193	12.4767	13.1833	0.0833	-6.93017	0
AF041384R	3.65852	13.2302	15.1015	0.0602	-19.3857	0
CO816761R	1.22441	12.4377	12.7298	0.0764	-8.02022	0
GT149134	1.04058	14.4267	14.4841	0.716	-0.559375	0
CO378616R	0.893282	14.1813	14.0185	0.362	1.55725	0
CO817385R	1.03864	13.8498	13.9045	0.802	-0.388453	0
CO816869R	10.3753	9.73849	13.1136	0.12	-4.46206	0
CO378569R	1.58811	13.041	13.7083	0.076	-8.12387	0
CO817278R	0.843222	13.2501	13.0041	0.347	1.62512	0
CO816988R	1.29916	14.1112	14.4888	0.116	-4.60869	0
CO382020R	1.10124	12.5696	12.7087	0.666	-0.663488	0
GT152043	1.28082	11.7669	12.1239	0.296	-1.89917	0
CO817215R	1.21482	12.4047	12.6855	0.434	-1.28296	0
CO380060R	1.6081	13.8412	14.5266	0.148	-3.62617	0
CO817313R	1.04975	15.154	15.2241	0.51	-1.04462	0
CO381786R	0.767376	15.1984	14.8164	0.0598	17.1835	0
CO817439R	1.02894	14.4788	14.5199	0.766	-0.459409	0
CO381132R	1.25339	12.5619	12.8877	0.13	-4.10811	0
GT149638	1.46311	11.06	11.609	0.179	-3.02272	0
CO817608R	1.49261	14.2957	14.8735	0.0805	-7.30245	0
GT149091	1.66069	12.2459	12.9777	0.232	-2.3825	0
GT149258	1.8588	13.6726	14.567	0.0699	-9.6019	0
CO380027R	0.955732	14.8159	14.7505	0.672	0.650208	0
GT150326	1.27675	13.4308	13.7833	0.198	-2.75682	0
CO378674R	1.84358	8.73451	9.61702	0.106	-5.10111	0
CO379015R	1.85362	11.9498	12.8401	0.0822	-7.05271	0
CO379947R	2.06306	10.628	11.6728	0.126	-4.22641	0
CO817336R	3.18287	10.1127	11.783	0.0595	-26.5876	0
AF041397R	101.773	8.0473	14.7165	0.0589	-27.9142	0
CO378764R	1.05302	14.2026	14.2771	0.482	-1.1261	0
	0.923037	15.3498	15.2343	0.218	2.52689	0
CO379066R	2.06478	14.0669	15.1129	0.06	-18.1119	0
CO378933R	1.38063	11.4922	11.9576	0.205	-2.66371	0
CO380139R	2.35757	12.5052	13.7425	0.0687	-9.99865	0
CO816874R	1.37625	13.3105	13.7712	0.257	-2.16554	0
CO379382R	1.13228	14.9709	15.1501	0.32	-1.76541	0
CO816794R	2.32424	7.86319	9.07995	0.324	-1.74406	0
CO381529R	3.35048	13.2497	14.9941	0.0507	-65.8697	0
CO381451R	1.64932	13.5865	14.3083	0.0609	-13.7806	0
CO379591R	0.809797	14.9819	14.6775	0.122	4.39253	0
CO381075R	1.01986	15.1499	15.1783	0.747	-0.496271	0
GT152009	1.53856	12.1296	12.7511	0.163	-3.30759	0
GT148979	1.67703	12.2165	12.9624	0.0994	-5.4401	0
AI795151R	1.43528	12.5105	13.0318	0.0707	-9.3069	0
CO816660R	6.13505	10.3658	12.9828	0.0604	-19.2301	0
CO378510R	1.98344	13.4978	14.4858	0.0807	-7.27694	0
CO380936R	1.53178	13.73	14.3452	0.089	-6.3136	0
GT149971	1.84316	14.0783	14.9605	0.0636	-12.1095	0
GT152095	1.22833	15.1068	15.4035	0.0938	-5.81964	0
GT150816	1.00154	10.8612	10.8635	0.998	-0.00491	0
CO378578R	1.2093	14.8987	15.1729	0.11	-4.89823	0
CO816787R	7.26714	9.41781	12.2792	0.0726	-8.84649	0
GT152082	1.36511	13.0934	13.5424	0.115	-4.65743	0
CO382037R	1.15946	13.8724	14.0859	0.105	-5.1417	0
AI795155R	2.11135	14.247	15.3252	0.0758	-8.16511	0
GT152056	0.78825	13.5744	13.2311	0.233	2.3706	0
CO817634R	1.16139	13.501	13.7169	0.396	-1.41563	0
CO378650R	0.930957	15.0132	14.91	0.283	1.98294	0
CO378531R	4.92133	11.3786	13.6776	0.0586	-28.6817	0
CO380190R	1.2534	14.5714	14.8972	0.061	-13.6376	0
GT149574	2.23315	12.8452	14.0043	0.0854	-6.69736	0
CO817636R	1.49229	11.5003	12.0778	0.312	-1.80697	0
CO816940R	1.3657	14.7881	15.2377	0.197	-2.7629	0
GT151782	2.59549	12.6129	13.9889	0.0863	-6.56311	0
CO816864R	1.75229	13.4271	14.2364	0.0826	-6.98616	0
GT150466	5.22645	9.85723	12.2431	0.0676	-10.4829	0
CO818111R	2.96805	11.6477	13.2172	0.0593	-16.1696	0
CO816759R	3.28235	8.03985	9.75458	0.0777	-7.77519	0
CO381270R	1.35889	13.3497	13.7921	0.171	-3.14997	0
CO817282R	1.52896	12.0811	12.6936	0.0923	-5.92843	0
GT150131	1.3358	13.7113	14.129	0.108	-4.98726	0
CO817362R	1.09865	12.206	12.3417	0.616	-0.775144	0
CO816702R	3.50432	7.51643	9.32556	0.0935	-5.8435	0
GT152016	1.26183	14.4431	14.7786	0.0917	-5.98066	0
GT149175	1.57977	12.8336	13.4933	0.209	-2.62046	0
CO816955R	1.11619	15.1333	15.2919	0.151	-3.5523	0
GT151485	1.44492	9.09798	9.62897	0.434	-1.28066	0
GT149417	1.56777	14.0276	14.6763	0.0846	-6.78306	0
CO380215R	1.5695	13.893	14.5433	0.132	-4.03699	0
GT149026	1.3503	13.2104	13.6437	0.109	-4.95448	0
CO381351R	1.51331	13.3314	13.9291	0.0729	-8.6826	0
GT149087	1.36735	13.9308	14.3821	0.103	-5.27224	0
CO379251R	0.735552	7.75849	7.31539	0.355	1.58419	0
CO816704R	0.973021	14.0444	14.0049	0.776	0.438499	0
CO379755R	13.3894	10.4767	14.2197	0.0589	-16.5815	0
	0.990513	7.22943	7.21567	0.977	0.0502	0
GT149430	0.77714	14.5443	14.1805	0.342	1.65148	0
CO379374R	42.6435	7.13885	12.5531	0.0593	-25.506	0
CO817548R	2.25264	12.9935	14.1651	0.068	-10.4012	0
CO379200R	1.73311	12.1694	12.9628	0.12	-4.46976	0
CO378461R	4.78302	12.75	15.0079	0.0573	-42.1961	0
CO816763R	1.06675	13.822	13.9153	0.659	-0.678864	0
CO816873R	1.89073	11.5383	12.4573	0.0741	-8.50163	0
CO817033R	5.95425	8.4577	11.0316	0.0678	-10.2853	0
CO380960R	0.826184	15.0597	14.7843	0.0772	7.82933	0
CO378789R	1.31128	12.5403	12.9312	0.299	-1.88035	0
GT152104	0.752419	14.2522	13.8418	0.0726	8.8161	0
GT152062	0.504394	10.7592	9.77185	0.426	1.30914	0
GT150964	1.16859	14.1835	14.4083	0.178	-3.0465	0
CO378561R	0.275613	13.8449	11.9856	0.0626	12.5555	0
CO818020R	1.70336	14.4658	15.2342	0.0594	-16.1779	0
CO817219R	1.21654	13.2357	13.5185	0.368	-1.52884	0
CO816959R	1.22714	10.5555	10.8508	0.458	-1.2018	0
CO817210R	1.66198	8.62032	9.35322	0.106	-5.09383	0
GT151583	1.86624	12.0255	12.9257	0.126	-4.23055	0
CO816956R	1.40128	12.9826	13.4693	0.0611	-13.2394	0
CO381631R	1.37291	13.3329	13.7901	0.136	-3.91884	0
CO379064R	4.78322	13.0688	15.3268	0.0574	-41.0091	0
CO817084R	1.60172	14.0096	14.6892	0.0987	-5.49067	0
CO816848R	0.778727	10.948	10.5872	0.449	1.22824	0
CO816758R	1.65231	10.6833	11.4078	0.155	-3.47864	0
GT151410	0.934029	10.4513	10.3529	0.675	0.644575	0
GT150987	0.918265	8.92672	8.8037	0.796	0.399747	0
CO380940R	3.46015	10.9143	12.7052	0.0763	-8.04268	0
CO816690R	0.844492	11.7157	11.4718	0.72	0.551655	0
GT149000	0.759062	12.4819	12.0842	0.201	2.71128	0
CO381627R	2.00813	10.7009	11.7067	0.106	-5.0927	0
GT151497	1.42096	12.5559	13.0628	0.0602	-19.9013	0
CO378568R	11.7207	11.2308	14.7818	0.0638	-12.0194	0
GT149073	1.17776	14.2879	14.5239	0.129	-4.12423	0
GT152224	2.2535	12.6648	13.8369	0.0513	-54.151	0
GT152230	0.929775	13.8194	13.7144	0.451	1.22295	0
GT149158	0.554019	14.0756	13.2236	0.0778	7.70805	0
CO379592R	1.51455	13.3502	13.9491	0.0703	-9.46758	0
GT148976	1.69445	12.9151	13.676	0.0706	-9.37706	0
CO817046R	7.75083	8.8419	11.7963	0.0593	-29.6414	0
	1.14872	7.57778	7.7778	0.61	-0.79171	0
AF041385R	2.60915	13.6709	15.0545	0.0677	-10.5146	0
CO817335R	1.23465	13.5541	13.8582	0.131	-4.05596	0
CO380921R	0.97995	14.4102	14.381	0.791	0.408719	0
CO816978R	1.42135	14.208	14.7152	0.0637	-12.0611	0
CO817436R	6.18348	11.5517	14.1801	0.0991	-5.45472	0
GT149510	0.90263	10.0352	9.88738	0.76	0.469985	0
CO381110R	1.73468	13.0964	13.8911	0.115	-4.6641	0
GT149562	2.08811	11.4757	12.5379	0.0939	-5.81577	0
GT149201	2.48493	12.7265	14.0397	0.0575	-38.1012	0
CO381522R	1.31048	14.4097	14.7998	0.109	-4.95471	0
CO381829R	1.85208	11.7679	12.6571	0.0627	-12.4028	0
GT152028	1.58269	12.5159	13.1783	0.0592	-17.0326	0
GT150991	0.460002	11.0302	9.90992	0.116	4.59718	0
CO817526R	1.64306	13.1692	13.8855	0.114	-4.69129	0
GT152077	1.3812	14.2957	14.7616	0.0608	-20.5731	0
	0.56795	14.7682	13.952	0.0741	8.49654	0
CO817004R	1.25863	14.3981	14.73	0.066	-11.1116	0
GT152052	0.0943	13.1215	9.71525	0.0697	9.62799	0
GT152204	2.61935	13.9021	15.2913	0.0594	-25.3432	0
CO380972R	1.12415	14.3895	14.5583	0.356	-1.58203	0
AI795150R	1.37847	12.5813	13.0444	0.134	-3.97938	0
CO380152R	0.361791	10.8213	9.35453	0.0813	7.1751	0
GT149923	6.11403	11.2147	13.8268	0.0608	-14.2675	0
CO816950R	3.75384	9.09172	11.0001	0.0991	-5.45973	0
CO381337R	0.677023	12.0467	11.484	0.175	3.0829	0
GT150215	2.10617	11.4792	12.5538	0.0804	-7.31598	0
CO381475R	1.61001	13.9269	14.614	0.0735	-8.58745	0
CO817607R	1.28701	14.5206	14.8846	0.176	-3.07195	0
GT150485	1.25434	14.6583	14.9852	0.0916	-5.99701	0
GT152032	0.974244	13.2689	13.2312	0.864	0.269735	0
GT149767	6.93306	11.216	14.0095	0.0516	-81.2244	0
GT149885	6.18329	12.0674	14.6958	0.0563	-36.1444	0
GT151486	1.79784	12.1001	12.9464	0.111	-4.82912	0
AB219571R	1.00962	14.5919	14.6057	0.748	-0.493513	0
CO817499R	3.37797	7.89431	9.65047	0.0772	-7.85087	0
CO380857R	1.4389	12.6092	13.1342	0.133	-4.00211	0
GT151214	0.860453	12.5603	12.3435	0.379	1.48252	0
GT152146	1.40018	12.3768	12.8624	0.127	-4.21897	0
GT150305	0.353422	14.4751	12.9746	0.059	16.6828	0
CO817392R	1.524	12.5542	13.1621	0.375	-1.49824	0
CO379105R	1.54635	14.1255	14.7544	0.185	-2.92903	0
GT152044	0.988727	12.1484	12.132	0.97	0.0653	0
GT149071	1.53858	11.5539	12.1755	0.2	-2.72999	0
CO378438R	2.19826	12.173	13.3094	0.0767	-7.95646	0
CO816886R	0.458398	15.2938	14.1684	0.0875	6.46509	0
CO381322R	2.03944	12.8071	13.8353	0.0963	-5.64796	0
CO379687R	0.948927	11.6162	11.5406	0.675	0.643591	0
CO382049R	2.14658	12.9523	14.0543	0.0859	-6.6071	0
CO380949R	1.09107	13.5444	13.6702	0.673	-0.64755	0
CO380237R	1.35501	14.7548	15.1931	0.0995	-5.43645	0
CO378538R	0.357311	13.9757	12.4909	0.0728	8.74279	0
CO379475R	2.02119	12.2295	13.2447	0.0882	-6.38948	0
GT150254	1.46427	13.6363	14.1865	0.0955	-5.70553	0
CO379338R	1.21126	14.7028	14.9793	0.094	-5.80671	0
CO816888R	2.39138	12.2086	13.4664	0.0574	-38.0468	0
AB208436R	1.72623	11.5315	12.3191	0.136	-3.91467	0
CO379400R	1.8962	12.8043	13.7274	0.09	-6.17545	0
CO817539R	1.50151	13.3109	13.8973	0.179	-3.02832	0
GT149066	1.73022	9.95656	10.7475	0.123	-4.34386	0
GT149712	6.89384	10.8863	13.6716	0.0609	-13.9959	0
CO380682R	3.79707	13.1274	15.0523	0.0608	-14.3612	0
CO380324R	0.389564	12.0667	10.7067	0.189	2.87285	0
CO378854R	1.56549	10.1541	10.8007	0.356	-1.58355	0
CO816880R	4.68037	10.0129	12.2395	0.0707	-9.36427	0
CO817780R	1.63421	13.6844	14.393	0.0861	-6.58577	0
GT152087	0.586091	8.51665	7.74585	0.374	1.50512	0
CO817479R	5.15304	9.96033	12.3258	0.0623	-12.6485	0
CO380660R	0.481778	12.5002	11.4466	0.109	4.94315	0
GT152220	2.65413	12.3221	13.7304	0.171	-3.1581	0
CB934831R	0.761443	15.5756	15.1824	0.0753	8.27031	0
GT149453	1.32055	11.9243	12.3255	0.223	-2.47712	0
CO378880R	5.13793	12.1219	14.4831	0.163	-3.30414	0
GT151065	0.893398	9.66461	9.50199	0.68	0.632734	0
CO379514R	1.30558	14.0473	14.432	0.115	-4.63578	0
CO817246R	1.7423	13.3112	14.1122	0.0613	-12.9258	0
GT148957	1.29357	12.2229	12.5943	0.329	-1.71935	0
CO380539R	1.06992	11.2089	11.3064	0.819	-0.354002	0
GT152020	1.06912	13.6786	13.7751	0.629	-0.74473	0
GT149527	0.860662	15.2375	15.0211	0.079	7.52896	0
GT150617	1.43375	14.7702	15.29	0.0931	-5.86953	0
GT149373	0.947136	11.6855	11.6072	0.644	0.712474	0
GT152054	3.80877	12.843	14.7723	0.0594	-18.5598	0
CO817941R	0.360603	12.0757	10.6041	0.0679	10.4181	0
GT152045	4.73629	10.9356	13.1794	0.067	-10.6897	0
CO378672R	1.96679	10.8818	11.8576	0.149	-3.60047	0
CO818050R	1.93442	12.1845	13.1364	0.157	-3.42092	0
GT150895	1.2764	12.8365	13.1886	0.0541	-46.1625	0
GT152033	2.24676	9.85284	11.0207	0.11	-4.86381	0
GT152092	1.14955	10.5253	10.7263	0.731	-0.528974	0
CO381369R	11.7231	9.41706	12.9683	0.0518	-59.4659	0
CO381531R	1.47498	12.0645	12.6252	0.0982	-5.5272	0
GT151247	0.84481	8.38414	8.14084	0.518	1.02253	0
CO380344R	36.6827	7.63029	12.8273	0.0603	-20.3928	0
CO380877R	3.071	13.5289	15.1476	0.051	-52.95	0
CO816841R	1.4841	10.446	11.0156	0.229	-2.40962	0
CO817707R	8.36717	11.124	14.1887	0.0601	-20.0367	0
CO379328R	1.28039	14.1712	14.5278	0.164	-3.28728	0
GT150298	34.9551	8.22194	13.3494	0.0594	-26.1965	0
CO817390R	3.81711	10.5667	12.4992	0.0611	-13.0954	0
CO378469R	1.25081	13.8137	14.1366	0.419	-1.33674	0
CO381498R	1.00655	13.2874	13.2968	0.961	-0.0829046	0
GT152201	0.934464	13.8785	13.7807	0.66	0.676824	0
GT150927	1.11251	12.7457	12.8995	0.712	-0.568088	0
GT150417	1.30124	13.5611	13.941	0.16	-3.36901	0
CO817414R	1.46545	7.56226	8.1136	0.28	-2.00181	0
CO817643R	3.20656	7.51745	9.19848	0.106	-5.0644	0
CO379738R	6.16926	8.7909	11.416	0.0854	-6.68699	0
CO817326R	0.988236	8.14671	8.12963	0.981	0.0417	0
GT151109	1.08448	7.66339	7.78039	0.816	-0.360598	0
	1.02584	14.364	14.4008	0.797	-0.397623	0
CO816826R	1.19188	13.8262	14.0794	0.11	-4.8851	0
CO817074R	2.56189	12.2448	13.602	0.054	-128.666	0
GT149401	1.0113	12.3466	12.3628	0.936	-0.131775	0
CO817087R	2.09194	12.3361	13.401	0.0512	-56.621	0
GT149952	1.04705	15.6579	15.7242	0.102	-5.29379	0
GT150280	2.87765	11.5532	13.0781	0.0611	-13.3722	0
GT150722	1.33329	14.0674	14.4824	0.0967	-5.61951	0
CO751642R	1.73823	13.5439	14.3415	0.0602	-14.7195	0
GT149171	5.66344	8.21653	10.7182	0.0758	-8.17332	0
CO816916R	1.05891	12.4158	12.4984	0.74	-0.510346	0
CO379767R	4.03024	9.92983	11.9407	0.0625	-12.5789	0
GT148939	0.476364	12.8679	11.798	0.0724	8.93963	0
CO381517R	1.05823	12.5682	12.6499	0.781	-0.427823	0
CO816676R	1.42105	7.91955	8.42651	0.203	-2.69469	0
GT149447	0.991423	13.6351	13.6226	0.982	0.0391	0
GT149152	2.00832	13.5097	14.5157	0.0717	-9.08198	0
CO381813R	1.34499	14.3009	14.7285	0.0838	-6.89582	0
CO380170R	6.66319	12.9718	15.708	0.0949	-274.422	0
CO817637R	1.02632	8.9629	9.00038	0.922	-0.158346	0
CO816658R	1.91672	7.85412	8.79276	0.172	-3.13044	0
CO381558R	1.63867	12.7002	13.4127	0.185	-2.92674	0
CB934833R	3.19183	12.105	13.7794	0.0896	-6.20615	0
CO381650R	0.329292	14.4636	12.861	0.0745	8.42634	0
CO817493R	1.14956	13.6357	13.8368	0.375	-1.50094	0
CO818097R	2.62371	11.6631	13.0547	0.103	-5.23649	0
GT148966	1.32793	13.941	14.3501	0.226	-2.44504	0
GT149507	1.19805	14.1237	14.3844	0.148	-3.61367	0
AI795149R	1.68541	14.1405	14.8936	0.0654	-11.3026	0
CO817217R	2.2528	9.9476	11.1193	0.237	-2.34096	0
GT149336	1.31338	12.8617	13.255	0.232	-2.38188	0
GT150850	0.247884	11.2347	9.22244	0.0751	8.30807	0
CO817971R	1.32966	12.263	12.6741	0.0713	-9.18966	0
GT149465	0.960725	14.2513	14.1934	0.433	1.28587	0
CO378574R	1.6609	13.6455	14.3775	0.0612	-14.149	0
	1.30183	11.6225	12.003	0.0749	-8.33287	0
GT151215	0.820153	14.0751	13.7891	0.278	2.01752	0
GT149849	1.57383	12.7833	13.4376	0.097	-5.60493	0
CO816849R	3.08739	11.4802	13.1066	0.0727	-8.76034	0
GT152289	1.55163	9.28666	9.92044	0.232	-2.38119	0
GT148984	1.60009	11.9538	12.6319	0.184	-2.95573	0
GT149085	1.31675	13.4469	13.8439	0.123	-4.34731	0
CO381706R	2.17649	12.8525	13.9745	0.0604	-14.9219	0
CO817920R	1.60077	12.9847	13.6634	0.113	-4.74917	0
	1.44148	13.0986	13.6262	0.0806	-7.29011	0
	15.8965	11.0763	15.067	0.0723	-8.95842	0
GT149130	1.21869	14.1537	14.439	0.182	-2.97262	0
CO382046R	1.65005	13.1085	13.831	0.0851	-6.72424	0
CO817792R	1.11368	13.0021	13.1575	0.45	-1.22498	0
CO816932R	1.29586	14.076	14.4499	0.125	-4.27648	0
CO817154R	0.99345	7.30074	7.29126	0.987	0.0263	0
CO817193R	2.75934	10.2044	11.6687	0.149	-3.58734	0
CO816713R	3.15889	12.1409	13.8003	0.0569	-32.0033	0
GT149232	1.18351	12.3395	12.5826	0.146	-3.67957	0
CO816862R	2.87241	7.74297	9.26523	0.0991	-5.46151	0
	1.14603	14.3745	14.5712	0.343	-1.64832	0
CO816655R	0.996287	13.9073	13.902	0.979	0.0471	0
GT148955	8.70765	7.50095	10.6232	0.0643	-11.8296	0
GT152037	2.27585	11.7958	12.9822	0.0611	-14.0949	0
CO378973R	1.78405	13.8471	14.6822	0.163	-3.30086	0
CO817537R	1.80259	12.1174	12.9675	0.0813	-7.18416	0
CO379035R	0.444624	13.6701	12.5008	0.0848	6.75711	0
GT150775	1.94388	11.6504	12.6094	0.114	-4.70448	0
CO816935R	0.904042	11.6785	11.5329	0.394	1.42626	0
CO379595R	4.74207	9.66026	11.9058	0.0894	-6.24808	0
GT149235	1.07494	13.1111	13.2154	0.3	-1.87763	0
CO379021R	2.94461	10.347	11.905	0.137	-3.889	0
CO381964R	1.2839	12.2416	12.6021	0.219	-2.51131	0
CO380658R	3.43602	8.70866	10.4894	0.0932	-5.8655	0
	0.42371	13.8421	12.6033	0.0823	7.02044	0
CO380221R	10.4439	11.2533	14.6379	0.0595	-27.3856	0
CO380640R	0.773974	12.4533	12.0836	0.415	1.35045	0
	4.1162	13.1225	15.1638	0.0791	-7.48102	0
CO381966R	1.13644	13.9536	14.1381	0.22	-2.49958	0
GT151286	8.81945	8.97872	12.1194	0.0632	-12.2535	0
CO816900R	1.39012	14.1962	14.6714	0.074	-8.52254	0
CO817359R	0.711893	13.8951	13.4049	0.14	3.81234	0
CO817301R	2.67101	12.9149	14.3323	0.0717	-9.08074	0
GT152226	1.08689	12.8413	12.9615	0.519	-1.0184	0
	2.71306	11.1132	12.5532	0.0766	-7.98607	0
CO378482R	1.31891	12.5424	12.9417	0.218	-2.52158	0
GT152017	1.87491	12.5965	13.5033	0.0891	-6.28112	0
GT152068	9.7792	9.11302	12.4027	0.0595	-17.2654	0
CO381193R	2.59	11.014	12.387	0.0709	-9.25668	0
CO381327R	2.45824	10.4414	11.739	0.0743	-8.47352	0
CO816780R	2.96077	11.1134	12.6794	0.0768	-7.94113	0
GT152218	1.28388	13.6044	13.965	0.167	-3.23485	0
CO816712R	0.217422	12.2873	10.0858	0.0597	24.2346	0
	1.04873	12.4864	12.555	0.749	-0.492279	0
	0.907684	14.9612	14.8215	0.479	1.13447	0
CO379185R	1.57721	10.6489	11.3063	0.263	-2.11822	0
GT150756	1.44167	12.7166	13.2443	0.0838	-6.8857	0
CO378556R	0.352446	14.4482	12.9437	0.065	11.5339	0
CO817279R	1.07901	7.41999	7.5297	0.823	-0.346434	0
CO378975R	1.71002	14.103	14.877	0.0603	-14.6544	0
CO381427R	2.17884	8.48911	9.61267	0.0948	-5.75965	0
CO817117R	1.04016	12.924	12.9808	0.771	-0.448143	0
CO817617R	0.418922	8.89188	7.63663	0.159	3.38013	0
GT152179	0.825012	13.2822	13.0047	0.331	1.70636	0
CO380644R	1.3636	11.9014	12.3488	0.284	-1.96943	0
CO380207R	0.949055	12.3686	12.2931	0.408	1.37199	0
CO817699R	2.13931	13.6514	14.7485	0.0679	-10.3854	0
CO382077R	0.763328	13.3941	13.0045	0.0789	7.5389	0
CO816868R	1.07908	12.8232	12.933	0.611	-0.787981	0
CO381513R	2.45148	14.2012	15.4949	0.0583	-28.4228	0
CO817402R	1.55076	13.4049	14.0379	0.116	-4.59346	0
CO380844R	72.4205	8.62556	14.8039	0.0592	-28.8723	0
CO379938R	1.01907	7.0179	7.04515	0.945	-0.113796	0
GT151727	0.167101	14.8728	12.2916	0.06	15.1621	0
CO378824R	2.1362	9.97772	11.0728	0.0695	-9.76754	0
CO381769R	1.55751	14.845	15.4842	0.061	-13.0118	0
CO378525R	2.83957	12.6839	14.1896	0.201	-2.71691	0
GT152268	2.49779	13.077	14.3977	0.0603	-19.485	0
CO817191R	2.41973	10.5629	11.8377	0.0712	-9.21763	0
GT150451	1.64952	13.3669	14.089	0.0571	-37.5814	0
	1.34954	13.6801	14.1126	0.0849	-6.74571	0
CO817434R	2.8074	7.19522	8.68445	0.0892	-6.26364	0
CO378930R	0.78062	14.7575	14.4002	0.235	2.35668	0
GT149966	1.14297	14.769	14.9618	0.0609	-13.6341	0
AB208576R	1.23783	11.3159	11.6237	0.518	-1.02349	0
CO817323R	1.52725	13.576	14.187	0.0816	-7.14416	0
CO818069R	2.66957	8.26952	9.68613	0.0977	-5.5568	0
CO381227R	1.6315	8.41636	9.12255	0.193	-2.81496	0
CO381198R	0.837573	11.7484	11.4927	0.552	0.930663	0
GT150459	5.08569	8.34306	10.6895	0.0654	-11.2568	0
GT148992	8.88177	7.62749	10.7783	0.0769	-7.9174	0
	2.65053	11.9429	13.3491	0.0597	-15.9527	0
	1.60755	12.5111	13.196	0.0989	-5.47707	0
CO816858R	6.4496	9.12147	11.8107	0.0746	-8.37653	0
GT149732	7.4379	10.5188	13.4137	0.0676	-10.51	0
	0.93476	13.0834	12.986	0.728	0.536376	0
GT149464	2.06624	12.9781	14.0251	0.0919	-5.96988	0
	1.23372	8.98658	9.2896	0.481	-1.12798	0
CO817300R	4.25792	8.44588	10.536	0.106	-5.06929	0
GT151269	1.33753	13.4891	13.9086	0.0891	-6.27798	0
GT150399	0.936162	9.63525	9.54008	0.778	0.434247	0
CO816999R	1.12312	8.65041	8.81792	0.789	-0.412245	0
CO817544R	1.24689	11.4939	11.8122	0.25	-2.22534	0
CO381925R	1.13323	14.4467	14.6272	0.233	-2.3706	0
GT152283	1.27546	14.4356	14.7867	0.127	-4.21229	0
CO817943R	1.13507	13.6027	13.7855	0.191	-2.84039	0
CO378615R	9.94996	10.0918	13.4065	0.0523	-48.5291	0
GT149960	1.18679	13.5416	13.7887	0.437	-1.27004	0
CO817536R	3.05368	9.91064	11.5212	0.0726	-8.81631	0
CO380728R	0.754745	12.2716	11.8657	0.323	1.74759	0
CO817350R	2.30915	7.76066	8.96802	0.131	-4.0543	0
CO381589R	1.68577	10.3916	11.145	0.109	-4.91268	0
GT152069	0.882435	10.0492	9.86878	0.698	0.596479	0
CO378645R	1.36198	13.2031	13.6488	0.158	-3.40128	0
CO816788R	1.36242	14.7524	15.1986	0.283	-1.97985	0
CO816819R	4.22096	8.10305	10.1806	0.104	-5.2072	0
CO816779R	1.42662	12.7176	13.2302	0.0892	-6.25623	0
GT150075	4.13738	10.9475	12.9962	0.0706	-9.32226	0
CO817534R	2.45817	7.9036	9.20119	0.2	-2.72929	0
CO816747R	0.906073	11.4325	11.2902	0.703	0.585681	0
	1.56662	12.1252	12.7728	0.0977	-5.5584	0
CO817027R	0.74568	12.958	12.5346	0.212	2.58703	0
CO380129R	1.70297	14.1176	14.8856	0.0701	-9.5618	0
CO817551R	0.596575	10.2783	9.53312	0.2	2.72242	0
GT150091	0.940996	14.8266	14.7389	0.713	0.565421	0
GT150083	1.22683	14.0485	14.3434	0.211	-2.60522	0
CO380136R	1.06204	7.18759	7.27442	0.82	-0.352644	0
CO380332R	1.51451	11.1746	11.7735	0.0596	-24.2671	0
GT150128	1.71371	12.9275	13.7046	0.112	-4.77112	0
CO381877R	2.35511	9.21356	10.4494	0.123	-4.34146	0
CO816830R	2.63561	9.73375	11.1319	0.0921	-5.95417	0
CO817256R	1.14795	7.42382	7.62288	0.741	-0.507746	0
GT151261	1.33991	11.5601	11.9822	0.117	-4.54603	0
CO379453R	157.316	7.38531	14.6828	0.0583	-28.4692	0
CO817812R	1.82303	14.5192	15.3855	0.0912	-6.03585	0
CO378883R	2.45141	9.31101	10.6046	0.122	-4.37445	0
CO816918R	1.90938	13.2926	14.2257	0.0649	-11.5164	0
CO816843R	1.20469	7.61249	7.88116	0.2	-2.72877	0
CO818157R	0.990704	14.3406	14.3271	0.966	0.0727	0
GT149420	1.29807	11.7736	12.15	0.362	-1.55853	0
GT152196	1.03579	15.0519	15.1026	0.718	-0.554809	0
CO817398R	0.811946	12.8789	12.5783	0.435	1.27679	0
CO380262R	1.15859	12.6663	12.8787	0.627	-0.75035	0
GT152058	1.80922	12.3419	13.1973	0.0724	-8.90991	0
	1.01162	14.2036	14.2203	0.876	-0.246707	0
CO817430R	1.89056	13.2639	14.1827	0.0606	-14.9822	0
CO817757R	1.16982	13.4789	13.7052	0.19	-2.85723	0
CO817934R	1.14887	14.8259	15.0261	0.107	-5.02287	0
CO381229R	2.12931	12.4096	13.5	0.0841	-6.83288	0
GT149864	3.3791	12.1067	13.8634	0.0706	-9.34619	0
	3.79795	13.2398	15.165	0.0806	-7.29065	0
	1.83518	12.2929	13.1688	0.0701	-9.50064	0
CO380885R	2.28525	12.9884	14.1808	0.0588	-16.5741	0
CO817183R	1.21923	11.0223	11.3083	0.327	-1.72966	0
GT149830	0.883315	14.9092	14.7302	0.192	2.83172	0
AF041396R	1.33246	13.9138	14.3279	0.238	-2.3285	0
CO818100R	2.71065	10.3051	11.7437	0.0702	-9.48259	0
CO381070R	1.70484	10.9699	11.7396	0.164	-3.27616	0
	1.61524	11.7195	12.4112	0.0791	-7.48343	0
GT152063	1.11036	8.55073	8.70176	0.859	-0.28099	0
CO381520R	1.96322	12.8803	13.8535	0.0996	-5.42158	0
CO379318R	1.53505	11.5656	12.1839	0.384	-1.46468	0
GT152156	2.45255	14.2602	15.5545	0.0722	-9.0058	0
	2.00172	12.7118	13.713	0.0895	-6.23392	0
CO816762R	2.11215	11.954	13.0328	0.158	-3.41881	0
CO817158R	1.58506	14.4736	15.1381	0.0695	-9.73576	0
	11.4026	10.7932	14.3044	0.0612	-13.4049	0
CO816891R	1.46282	11.6754	12.2242	0.08	-7.38923	0
GT152250	0.709274	12.0444	11.5488	0.188	2.88655	0
CO380737R	1.35803	13.0395	13.481	0.135	-3.93348	0
CO380672R	1.0367	10.1726	10.2246	0.9	-0.19941	0
	1.90796	13.4641	14.3961	0.0587	-27.7876	0
GT150567	1.23569	12.4541	12.7594	0.0814	-7.13005	0
	0.440233	13.126	11.9423	0.089	6.31454	0
	2.77096	10.477	11.9473	0.0737	-8.56807	0
CO382068R	1.1774	11.0623	11.2979	0.158	-3.41153	0
GT152096	1.16925	12.9689	13.1945	0.539	-0.966267	0
CO378590R	2.33248	13.8676	15.0895	0.0569	-41.6241	0
	7.85226	12.6012	15.5743	0.0672	-10.6224	0
	1.09098	13.0202	13.1458	0.521	-1.01488	0
GT152172	1.56639	13.6705	14.3179	0.0919	-5.97352	0
CO818093R	1.08388	12.7025	12.8187	0.637	-0.727695	0
CO381170R	0.522809	12.6055	11.6698	0.123	4.33669	0
CO379223R	3.36911	9.62038	11.3727	0.12	-4.43321	0
CO379843R	0.811096	13.1058	12.8038	0.248	2.24194	0
CO818078R	1.62089	11.9257	12.6225	0.11	-4.90027	0
GT152144	1.55967	13.5459	14.1872	0.0605	-15.0394	0
AB208563R	1.03271	8.39893	8.44536	0.915	-0.172356	0
CO817369R	3.695	9.5213	11.4069	0.0802	-7.35825	0
CO817561R	1.5393	11.0426	11.6649	0.158	-3.40617	0
CO379433R	1.22677	6.9709	7.26576	0.424	-1.31818	0
GT152124	1.03875	12.0614	12.1163	0.698	-0.595306	0
CO379007R	1.3258	13.9551	14.362	0.284	-1.97537	0
GT149100	10.3124	10.2266	13.593	0.0506	-52.6223	0
GT150006	5.56817	11.8943	14.3715	0.0599	-17.7974	0
CO817509R	5.15048	7.62419	9.9889	0.0753	-8.25872	0
CO381010R	0.361456	14.5084	13.0404	0.0684	10.0873	0
	3.53623	10.1038	11.926	0.0668	-10.6677	0
CO379859R	0.814558	12.8187	12.5228	0.665	0.667395	0
GT149243	0.980367	12.1846	12.156	0.91	0.180167	0
CO381031R	1.0346	7.30611	7.35519	0.925	-0.152721	0
CO816979R	2.09565	12.6455	13.7129	0.0603	-19.0429	0
CO382093R	1.30751	10.6105	10.9973	0.355	-1.58474	0
CO381217R	1.11225	13.8663	14.0198	0.388	-1.44763	0
CO382042R	1.76199	13.9713	14.7885	0.0592	-29.5984	0
CO380674R	0.82256	12.403	12.1212	0.366	1.53941	0
	12.5706	8.11643	11.7684	0.068	-10.3178	0
CO381243R	1.08712	13.0965	13.2171	0.629	-0.744739	0
CO380941R	1.40967	11.1378	11.6332	0.274	-2.0405	0
	0.887304	14.327	14.1545	0.178	3.03805	0
CO817864R	1.02857	7.6364	7.67704	0.932	-0.139375	0
CO817207R	1.02392	12.9363	12.9704	0.796	-0.4007	0
CO381231R	2.30206	13.7632	14.9661	0.0925	-5.9183	0
	1.08211	11.6898	11.8036	0.639	-0.722664	0
CO817996R	2.5033	13.4291	14.753	0.0547	-46.4594	0
CO817598R	1.8128	13.2569	14.1151	0.0489	-108.109	0
CO381145R	2.58998	12.0952	13.4681	0.0876	-6.44736	0
CO379809R	1.01078	12.6601	12.6756	0.955	-0.095	0
GT148949	5.97651	7.43849	10.0178	0.0726	-8.78953	0
CO381935R	1.96747	11.9728	12.9492	0.0883	-6.36414	0
CO816731R	1.71898	10.6231	11.4047	0.148	-3.62861	0
GT149273	2.25905	6.95555	8.13126	0.154	-3.48333	0
	2.0262	8.3057	9.32448	0.157	-3.43485	0
GT149915	2.11283	13.8188	14.898	0.0623	-12.6738	0
CO380353R	2.38111	12.5407	13.7924	0.0998	-5.41324	0
CO379287R	1.33884	12.2216	12.6426	0.257	-2.16792	0
CO381255R	1.83729	13.273	14.1506	0.133	-3.99489	0
CO381005R	0.790699	10.8105	10.4717	0.333	1.6967	0
CO817348R	2.73882	11.4073	12.8609	0.0773	-7.82495	0
CO380583R	85.7348	7.06802	13.4898	0.0579	-31.337	0
GT152130	0.913649	7.58616	7.45587	0.804	0.384562	0
CO817567R	1.407	14.0992	14.5918	0.101	-5.37059	0
CO818007R	2.38573	11.3393	12.5938	0.0698	-9.66998	0
AB208663R	1.09002	11.0176	11.142	0.548	-0.940665	0
CO382008R	7.65319	9.3919	12.328	0.061	-13.7815	0
CO817086R	2.01545	7.49681	8.50791	0.12	-4.45215	0
GT151462	1.2302	10.1907	10.4896	0.744	-0.502698	0
CO817376R	2.24214	9.33915	10.504	0.0924	-5.92293	0
CO381551R	1.3952	12.0475	12.528	0.092	-5.9592	0
CO380517R	1.19734	13.002	13.2618	0.209	-2.62159	0
CO817886R	1.26699	14.1765	14.5179	0.189	-2.87066	0
CO380573R	1.21268	12.9746	13.2528	0.116	-4.59614	0
GT151037	1.33632	13.0375	13.4557	0.0843	-6.82351	0
CO816667R	1.87779	7.327	8.23604	0.169	-3.19074	0
CO817290R	3.32344	11.2476	12.9803	0.222	-2.47955	0
CO817985R	1.42206	12.3174	12.8254	0.171	-3.15263	0
GT152036	1.1574	13.7124	13.9233	0.343	-1.64746	0
GT152264	0.67185	14.8774	14.3036	0.0826	6.99021	0
CO380677R	2.43406	12.9537	14.2371	0.0722	-8.98407	0
GT149471	1.58618	13.879	14.5445	0.067	-10.7052	0
GT152025	0.997007	8.65371	8.64938	0.982	0.0411	0
CO381177R	1.03446	11.0613	11.1102	0.931	-0.142172	0
CO380690R	1.40822	9.51952	10.0134	0.301	-1.86811	0
CO380680R	8.96039	8.44379	11.6074	0.0595	-18.7386	0
	1.07403	14.0572	14.1602	0.429	-1.29979	0
GT152321	1.40982	10.7997	11.2953	0.218	-2.52172	0
CO380415R	1.63263	14.6924	15.3996	0.0856	-6.64767	0
CO380686R	1.35601	12.0178	12.4571	0.0794	-7.45044	0
	1.11329	13.4487	13.6036	0.578	-0.865216	0
CO817486R	1.97398	11.7521	12.7332	0.0964	-5.6364	0
CO817541R	5.82194	10.6205	13.1621	0.0612	-13.413	0
CO816899R	2.2971	12.5489	13.7487	0.0606	-14.9842	0
CO381716R	6.23739	9.55444	12.1954	0.0592	-16.2391	0
CO378906R	1.94843	11.5881	12.5504	0.0599	-15.7748	0
CO381615R	1.29052	14.1069	14.4749	0.0724	-8.90444	0
CO380679R	1.76026	11.3362	12.1519	0.0802	-7.35402	0
CO378873R	3.73242	10.1556	12.0557	0.0506	-108.472	0
CO817588R	0.233566	10.1604	8.06227	0.228	2.42422	0
	1.49629	13.5845	14.1659	0.103	-5.23386	0
CO380785R	3.69784	7.45057	9.33726	0.087	-6.49185	0
CO816985R	0.171909	11.357	8.81671	0.0719	9.06125	0
CO378551R	1.69869	12.8131	13.5776	0.0984	-5.50966	0
	2.12799	10.3848	11.4742	0.0749	-8.32959	0
	0.511194	10.855	9.88698	0.0907	6.09116	0
CO381488R	1.92925	12.4516	13.3997	0.0751	-8.30158	0
CO817048R	1.63047	12.9657	13.6709	0.0607	-14.3962	0
CO380084R	1.17296	9.54858	9.77873	0.542	-0.955133	0
GT151882	1.39679	11.7864	12.2685	0.289	-1.93791	0
	1.24846	14.4692	14.7894	0.0843	-6.81425	0
GT152185	1.00954	11.6002	11.6139	0.963	-0.0794701	0
GT149024	0.533003	14.8272	13.9194	0.0771	7.88666	0
GT150016	1.14377	13.5128	13.7066	0.47	-1.16361	0
CO378544R	1.47664	11.5565	12.1189	0.184	-2.95332	0
CO379777R	1.15044	14.4743	14.6765	0.133	-4.00961	0
CO817159R	2.98272	10.4904	12.0671	0.134	-3.97013	0
GT152253	0.495627	15.3646	14.3519	0.0853	6.70769	0
GT150117	1.54257	13.4305	14.0559	0.0606	-19.574	0
GT149022	1.28664	13.8622	14.2258	0.0593	-26.2997	0
GT149961	1.55765	13.3745	14.0139	0.0854	-6.67519	0
GT151613	9.7799	7.51805	10.8079	0.0562	-36.0993	0
CO381076R	1.356	11.7927	12.232	0.176	-3.06467	0
CO378981R	3.23286	13.7253	15.4181	0.0908	-6.07346	0
GT150126	2.19052	10.4395	11.5708	0.178	-3.04493	0
CO816964R	1.3416	12.1907	12.6146	0.202	-2.69851	0
CO378618R	0.772648	12.7637	12.3916	0.0672	10.8057	0
CO378835R	0.65595	13.5175	12.9091	0.0611	13.0722	0
	2.1298	10.0659	11.1566	0.0976	-5.57095	0
CO380835R	1.94411	9.49928	10.4584	0.138	-3.86685	0
GT150346	1.39301	14.8048	15.283	0.0593	-17.0883	0
CO818134R	2.30943	11.3576	12.5651	0.127	-4.18665	0
CO817296R	1.66509	11.6071	12.3427	0.204	-2.67699	0
GT149342	1.21798	11.9611	12.2455	0.311	-1.81318	0
GT150973	1.3103	10.8432	11.2331	0.2	-2.72891	0
CO816992R	0.952874	12.6332	12.5635	0.681	0.632333	0
CO381971R	1.47913	14.9676	15.5323	0.101	-5.33796	0
CO818125R	1.88415	10.5864	11.5004	0.0893	-6.24931	0
CO381146R	2.80861	10.5938	12.0836	0.145	-3.69378	0
GT151271	1.52577	14.5769	15.1864	0.104	-5.18195	0
CO817066R	0.964827	13.6978	13.6461	0.644	0.713749	0
CO380584R	0.96465	7.89113	7.8392	0.898	0.204643	0
CO817713R	1.20116	13.2428	13.5072	0.116	-4.60559	0
GT150658	0.954358	14.0185	13.9511	0.648	0.703264	0
GT151993	2.03229	10.9265	11.9496	0.0982	-5.5341	0
GT149538	1.63098	13.4499	14.1557	0.0598	-17.1692	0
GT151521	1.01871	8.49334	8.52009	0.969	-0.068	0
GT151252	1.57232	11.3825	12.0354	0.181	-2.98821	0
CO817275R	1.92536	11.2795	12.2246	0.0947	-5.7657	0
GT150048	1.80012	9.29347	10.1416	0.322	-1.75735	0
	2.15016	12.9854	14.0898	0.0606	-14.9749	0
GT149049	4.0623	12.7659	14.7882	0.0601	-14.8935	0
CO380695R	0.095	11.2375	7.84151	0.0612	12.9688	0
	1.13607	7.71004	7.89409	0.699	-0.593763	0
GT151267	2.84586	7.29339	8.80226	0.0904	-6.13273	0
GT150546	1.50981	13.2176	13.8119	0.131	-4.05474	0
CO381040R	0.932585	11.5636	11.4629	0.811	0.369334	0
GT149796	6.1385	10.1019	12.7198	0.0589	-27.8605	0
GT152211	4.25216	9.44091	11.5291	0.0991	-5.46254	0
CO379207R	1.19438	12.0545	12.3108	0.476	-1.1444	0
GT152018	97.2287	7.05801	13.6613	0.059	-29.1887	0
GT152197	2.25241	11.529	12.7005	0.0746	-8.38188	0
CO817271R	1.37217	13.2286	13.6851	0.162	-3.33518	0
CO379027R	18.3187	8.96474	13.16	0.0602	-20.3788	0
GT151254	1.12186	12.6463	12.8122	0.539	-0.963892	0
	1.59957	14.2254	14.9031	0.118	-4.51663	0
GT151281	0.58574	13.4352	12.6635	0.0782	7.64537	0
GT152162	1.05568	14.1108	14.189	0.481	-1.12955	0
CO381649R	1.5525	11.9137	12.5483	0.116	-4.6101	0
GT152207	1.1842	10.7029	10.9468	0.589	-0.83937	0
GT149255	0.962064	12.8938	12.838	0.888	0.224629	0
CO817284R	0.338837	11.0825	9.52113	0.0666	11.0295	0
CO380929R	0.986595	13.3829	13.3634	0.944	0.115414	0
CO817345R	1.23091	13.6549	13.9546	0.209	-2.62352	0
CO382028R	1.2712	13.1226	13.4688	0.322	-1.75532	0
CO380767R	77.9552	7.2082	13.4928	0.0436	-106.385	0
GT149462	0.726542	11.8645	11.4036	0.12	4.45817	0
GT150082	1.57852	11.6247	12.2832	0.0674	-10.5904	0
CO379562R	40.7515	7.4708	12.8196	0.0604	-19.5331	0
GT152101	1.44583	12.3597	12.8916	0.199	-2.73347	0
CO818077R	1.46236	14.1472	14.6955	0.0722	-9.00091	0
CO380169R	1.63728	13.0527	13.764	0.124	-4.29341	0
GT152186	0.917524	8.65841	8.53423	0.782	0.426086	0
GT150415	1.58872	12.6263	13.2941	0.202	-2.70571	0
CO381853R	0.214149	10.8191	8.59578	0.0747	8.34578	0
CO817050R	3.90516	8.29063	10.256	0.0765	-8.01226	0
CO379472R	2.59897	12.0578	13.4357	0.0611	-13.3865	0
CO381135R	2.70843	9.06961	10.5071	0.155	-3.45791	0
CO380550R	1.07416	11.856	11.9592	0.808	-0.377136	0
CO817106R	8.30127	8.66079	11.7141	0.0596	-24.1961	0
GT149061	1.71217	13.4205	14.1963	0.07	-9.58065	0
CO381153R	0.358328	11.8049	10.3243	0.0938	5.82059	0
	8.41595	9.86318	12.9363	0.0721	-9.01978	0
CO380087R	1.34334	12.97	13.3958	0.114	-4.66609	0
CO378740R	1.26268	8.59555	8.93204	0.613	-0.783568	0
CO381881R	0.459259	12.21	11.0874	0.113	4.73295	0
	1.38221	14.5048	14.9718	0.0654	-11.2949	0
GT151246	1.21278	13.1883	13.4666	0.299	-1.88378	0
GT150995	1.45119	13.9058	14.4431	0.0922	-5.9381	0
CO381974R	1.2302	13.9107	14.2096	0.155	-3.47526	0
	2.11284	12.3833	13.4625	0.0884	-6.35523	0
GT149727	1.31127	13.7836	14.1746	0.168	-3.20379	0
GT149433	4.06641	11.015	13.0388	0.0604	-20.4595	0
CO817917R	1.30406	10.2436	10.6266	0.384	-1.46373	0
CO816944R	0.760971	13.9817	13.5876	0.0998	5.40813	0
GT151179	1.11079	9.43151	9.5831	0.857	-0.284009	0
CO818018R	0.854179	12.555	12.3276	0.513	1.03726	0
GT152235	1.07709	13.9431	14.0502	0.477	-1.14033	0
GT151600	1.04027	13.2444	13.3014	0.789	-0.412444	0
CO817503R	1.27234	12.0333	12.3808	0.353	-1.59502	0
CO380560R	2.1245	9.48341	10.5705	0.109	-4.94237	0
CO381175R	1.42048	12.9177	13.4241	0.226	-2.43731	0
CO381692R	0.731574	12.7313	12.2803	0.0706	9.34562	0
GT152295	2.31352	13.1247	14.3347	0.0599	-15.4356	0
GT149145	1.11235	14.51	14.6636	0.211	-2.59566	0
GT150291	0.193427	14.5159	12.1458	0.0602	19.0277	0
CO817047R	0.655602	14.1516	13.5425	0.0515	59.275	0
GT149808	1.11992	9.84212	10.0055	0.783	-0.424859	0
	1.07095	9.77742	9.87631	0.86	-0.277594	0
CO380664R	1.43225	7.85081	8.36909	0.253	-2.20089	0
GT149469	0.94971	11.1971	11.1227	0.891	0.217612	0
CO381572R	2.2096	11.9394	13.0832	0.0669	-10.9565	0
GT149702	1.97897	12.1444	13.1291	0.056	-39.0805	0
CO817688R	1.8154	7.92249	8.78277	0.212	-2.58711	0
GT150544	0.959663	15.0271	14.9677	0.0964	5.64085	0
GT149120	5.4509	8.70108	11.1476	0.067	-10.7179	0
GT151693	1.0033	12.1193	12.1241	0.99	-0.0211	0
GT149005	2.98207	12.504	14.0803	0.0791	-7.50898	0
CO817556R	1.70631	8.59568	9.36655	0.0955	-5.70661	0
GT149434	15.0645	7.74272	11.6558	0.06	-21.679	0
AB208426R	1.55307	9.89516	10.5303	0.406	-1.3806	0
CO818118R	1.83771	11.2156	12.0935	0.456	-1.20823	0
GT149670	1.40482	13.6415	14.1319	0.0601	-14.792	0
GT151133	1.1633	10.5993	10.8176	0.646	-0.708712	0
	1.11952	14.6925	14.8554	0.233	-2.37615	0
GT151299	1.0033	9.46762	9.47237	0.962	-0.0814	0
CO381569R	0.797417	13.778	13.4514	0.154	3.47779	0
GT149025	0.992695	9.25789	9.24732	0.982	0.0404	0
GT149301	1.74381	11.7783	12.5806	0.121	-4.39975	0
CO817754R	4.14189	8.62002	10.6703	0.0849	-6.75329	0
AI795141R	1.36507	8.17924	8.62822	0.128	-4.17846	0
GT149295	1.60623	13.831	14.5147	0.068	-10.2389	0
CO817553R	1.56253	14.5614	15.2053	0.06	-15.4529	0
CO818135R	4.937	10.5803	12.8839	0.0727	-8.76502	0
GT149776	2.0169	10.4163	11.4285	0.0728	-8.74377	0
GT149571	2.22905	13.3714	14.5279	0.0612	-13.1976	0
GT151284	1.17706	7.54274	7.77792	0.669	-0.657957	0
CO816926R	5.47615	10.3182	12.7714	0.111	-4.81245	0
CO817671R	1.13167	13.4677	13.6462	0.264	-2.11677	0
GT149472	2.956	7.50562	9.06926	0.109	-4.95098	0
CO817462R	2.94159	9.50463	11.0612	0.0785	-7.62579	0
CO817742R	1.32341	13.2281	13.6323	0.182	-2.98459	0
CO817848R	1.33945	13.8222	14.2438	0.111	-4.82894	0
CO379658R	3.36177	7.71299	9.46221	0.114	-4.69596	0
	2.80376	7.6527	9.14007	0.0995	-5.43369	0
GT152191	1.30639	13.2411	13.6267	0.246	-2.26159	0
GT150810	1.64168	13.0961	13.8113	0.0769	-7.91037	0
CO816980R	1.11581	14.3822	14.5403	0.381	-1.47423	0
CO380505R	0.758588	12.2035	11.8049	0.432	1.28926	0
CO382115R	1.81972	13.2273	14.091	0.102	-5.30107	0
	1.85933	13.3455	14.2403	0.0787	-7.57519	0
GT152006	1.94262	14.1875	15.1455	0.061	-13.619	0
GT150761	1.07565	12.9628	13.068	0.694	-0.604622	0
GT150371	1.43697	11.7592	12.2823	0.158	-3.40684	0
GT149107	3.93173	7.64213	9.61729	0.0854	-6.70579	0
GT150547	6.56694	8.69073	11.406	0.0771	-7.85591	0
CO816666R	0.669807	13.6224	13.0442	0.234	2.36668	0
GT150217	0.57073	13.8749	13.0658	0.0827	6.97705	0
GT149756	2.14521	10.9211	12.0222	0.161	-3.34164	0
GT149448	2.36492	8.85804	10.0998	0.124	-4.30112	0
GT150014	0.742884	12.6389	12.2101	0.198	2.7527	0
GT149446	1.28736	12.1079	12.4723	0.28	-1.99991	0
CO381866R	1.04555	14.0575	14.1217	0.502	-1.06793	0
CO378890R	1.44229	14.3006	14.8289	0.0574	-42.0054	0
CO380765R	0.844658	12.5413	12.2977	0.322	1.75471	0
GT150234	69.9394	7.92985	14.0579	0.0568	-35.364	0
GT151264	1.42349	11.0863	11.5957	0.287	-1.9545	0
GT149804	1.29867	11.8518	12.2288	0.292	-1.92125	0
GT149123	6.01526	8.82032	11.409	0.0877	-6.4387	0
GT150034	2.35667	12.6041	13.8409	0.0653	-11.3385	0
	1.22027	14.3175	14.6046	0.0787	-7.60346	0
GT149289	1.89007	11.7082	12.6266	0.114	-4.70037	0
GT149934	1.11634	14.5917	14.7505	0.346	-1.6312	0
CO818012R	2.51883	9.69709	11.0298	0.069	-9.94508	0
GT149445	3.99547	10.1791	12.1775	0.0671	-10.7768	0
GT149013	1.37453	12.809	13.268	0.16	-3.36804	0
GT150106	1.14246	10.1216	10.3138	0.526	-1.00079	0
GT150783	1.1453	11.6842	11.8799	0.127	-4.17468	0
	1.08899	11.6499	11.7729	0.564	-0.901226	0
CO816689R	4.3049	7.70314	9.80912	0.0599	-18.3088	0
	0.449674	11.5815	10.4284	0.0823	7.04326	0
	1.96495	13.9258	14.9003	0.0507	-55.0486	0
	1.5736	12.2038	12.8578	0.222	-2.4851	0
CO381082R	1.35754	13.4265	13.8675	0.0964	-5.6375	0
CO380931R	2.06306	12.6889	13.7337	0.113	-4.72594	0
GT151026	1.89478	9.90721	10.8292	0.248	-2.24326	0
GT148975	1.5225	13.1939	13.8003	0.0815	-7.13361	0
GT150384	1.35243	12.4781	12.9137	0.117	-4.54943	0
CO380532R	1.12978	11.2437	11.4197	0.496	-1.08494	0
GT149056	1.48198	12.457	13.0245	0.131	-4.05693	0
CO817593R	2.81244	11.3274	12.8192	0.0585	-23.3981	0
GT149139	1.46434	12.1761	12.7263	0.203	-2.68819	0
CO381988R	1.03451	13.1649	13.2139	0.78	-0.429376	0
	2.36554	12.9058	14.148	0.0593	-16.8569	0
GT149673	1.54423	14.2906	14.9175	0.0643	-11.7774	0
	1.0412	15.0166	15.0748	0.341	-1.655	0
CO817377R	14.6045	8.95486	12.8232	0.0684	-10.0782	0
GT150896	0.838305	12.4163	12.1618	0.305	1.84612	0
GT150699	0.575287	11.6892	10.8915	0.162	3.3276	0
CO816680R	1.57927	7.6053	8.26456	0.3	-1.8755	0
CO381200R	1.48817	13.5905	14.1641	0.0758	-8.16572	0
CO381273R	1.55062	12.6763	13.3092	0.174	-3.10078	0
CO817747R	1.86581	12.4289	13.3287	0.0649	-11.5726	0
CO817127R	1.37736	12.6007	13.0626	0.0535	-71.0008	0
	7.6852	10.7527	13.6948	0.0609	-20.6174	0
CO381049R	1.50714	9.89086	10.4827	0.249	-2.22888	0
	1.2255	14.2707	14.5641	0.0571	-41.6645	0
CO818075R	12.1664	10.0804	13.6853	0.0743	-8.45037	0
CO817289R	0.363399	10.0009	8.54056	0.0861	6.59268	0
GT150350	1.31164	11.9188	12.3101	0.06	-15.5571	0
GT150288	0.588361	10.2392	9.47395	0.159	3.3847	0
GT150049	1.4993	11.4308	12.0151	0.209	-2.62048	0
GT151633	1.97514	13.1057	14.0877	0.0717	-9.08567	0
CO817446R	1.89488	13.6179	14.54	0.0593	-16.2449	0
CO817197R	0.821005	12.0706	11.786	0.481	1.13003	0
	0.20802	15.3426	13.0774	0.0597	18.8482	0
CO379228R	2.65589	13.3851	14.7943	0.0597	-26.3476	0
CO817516R	1.1929	11.2282	11.4826	0.392	-1.43191	0
GT149186	1.7784	7.83121	8.6618	0.258	-2.15827	0
GT149209	13.3986	9.88335	13.6274	0.0789	-7.54759	0
GT149128	0.569088	13.769	12.9557	0.149	3.60853	0
GT148922	1.30642	12.2417	12.6273	0.187	-2.89605	0
CO816674R	0.883128	10.683	10.5037	0.645	0.709943	0
CO381197R	0.579338	13.3273	12.5398	0.143	3.74286	0
CO378595R	1.78	12.9631	13.7949	0.0593	-16.4512	0
	1.62669	14.3545	15.0564	0.0691	-9.93959	0
GT149321	1.97966	12.4733	13.4585	0.0648	-11.5951	0
CO816768R	1.13706	12.0268	12.2121	0.759	-0.472528	0
CO817321R	1.5367	13.9905	14.6103	0.0602	-15.214	0
CO381701R	1.46262	13.7353	14.2839	0.101	-5.38571	0
CO816828R	2.32112	8.09997	9.31479	0.145	-3.69203	0
	1.24012	13.2624	13.5729	0.182	-2.98237	0
CO381946R	1.49949	13.8872	14.4717	0.0602	-14.7309	0
CO816668R	2.55692	12.0019	13.3563	0.0611	-13.9091	0
GT149016	1.15765	12.7271	12.9383	0.346	-1.63235	0
CO380374R	0.706122	10.8767	10.3747	0.432	1.28816	0
GT149596	1.82988	10.5849	11.4567	0.163	-3.29889	0
CO379909R	1.66588	13.7857	14.5219	0.0672	-10.8112	0
GT149690	0.207252	12.7106	10.44	0.0612	12.959	0
CO816739R	1.16676	7.21429	7.4368	0.651	-0.697127	0
GT150033	1.25305	14.744	15.0695	0.0758	-8.15741	0
CO381599R	0.646608	11.5936	10.9646	0.218	2.51883	0
CO816863R	1.13662	11.9512	12.1359	0.511	-1.04092	0
GT148963	1.10318	11.694	11.8357	0.456	-1.20651	0
GT150720	1.70248	12.9967	13.7643	0.0599	-25.6376	0
GT149535	1.78494	12.1164	12.9523	0.0891	-6.28389	0
GT150362	1.36473	14.2965	14.7451	0.0811	-7.20447	0
GT152155	1.4463	13.8282	14.3606	0.0812	-7.18017	0
CO380563R	0.95732	12.0987	12.0357	0.89	0.220093	0
GT149831	0.822697	12.1278	11.8462	0.3	1.87458	0
CO817361R	1.51402	12.1703	12.7687	0.0925	-5.91766	0
CO378915R	1.15904	13.8145	14.0274	0.0843	-6.80968	0
GT150467	1.15751	13.0379	13.2489	0.323	-1.74888	0
CO381965R	0.688555	13.3563	12.818	0.169	3.19604	0
GT152019	0.763563	12.014	11.6248	0.24	2.30681	0
CO818142R	1.37568	12.7127	13.1729	0.155	-3.46584	0
GT150223	1.20577	14.4691	14.7391	0.35	-1.61077	0
CO382095R	5.35381	7.67287	10.0934	0.071	-9.25336	0
GT150784	1.21753	10.1338	10.4178	0.355	-1.58627	0
CO817352R	1.11276	13.5212	13.6753	0.404	-1.38789	0
CO378699R	3.61091	11.6826	13.5349	0.0585	-23.3593	0
CO817642R	1.19541	14.8626	15.1201	0.0501	-55.6735	0
CO816765R	1.48179	12.0394	12.6067	0.12	-4.43349	0
GT150158	2.49406	10.077	11.3955	0.0885	-6.34583	0
GT149170	1.13447	9.57387	9.75589	0.652	-0.695041	0
	1.28243	12.6369	12.9958	0.221	-2.49534	0
CO381827R	2.70191	12.7163	14.1502	0.0871	-6.49603	0
CO382087R	1.74248	7.30572	8.10687	0.175	-3.09066	0
CO381492R	0.645419	11.098	10.4663	0.251	2.21473	0
GT150267	56.3715	8.56373	14.3806	0.0599	-22.0112	0
CO380942R	0.942435	14.5518	14.4663	0.0588	23.6429	0
GT150504	8.98212	11.2222	14.3893	0.0605	-21.4953	0
CO381464R	1.23879	14.1439	14.4529	0.0598	-17.6075	0
AB208571R	0.917376	8.1317	8.00728	0.86	0.278544	0
CO817613R	1.09885	13.1956	13.3316	0.526	-0.99893	0
CO380569R	1.19588	12.9771	13.2352	0.249	-2.23085	0
CO379609R	1.19158	12.0472	12.3	0.486	-1.1155	0
CO817515R	1.36613	14.0168	14.4669	0.116	-4.59258	0
GT152110	0.948106	12.8639	12.787	0.831	0.330934	0
GT150144	0.765493	13.3134	12.9279	0.109	4.96042	0
CO380366R	2.25367	10.7003	11.8726	0.0874	-6.46802	0
GT152265	1.95768	12.5071	13.4763	0.0612	-13.1157	0
GT150486	2.06682	12.8287	13.8761	0.071	-9.24094	0
GT149262	1.38767	12.2314	12.704	0.164	-3.27813	0
CO816963R	3.61829	12.3736	14.2289	0.0541	-72.6716	0
	4.52809	11.5495	13.7284	0.0599	-17.5618	0
CO817836R	0.63239	11.9635	11.3024	0.274	2.04479	0
GT149112	0.902462	12.2519	12.1038	0.424	1.31615	0
CO380768R	1.07249	12.9198	13.0208	0.535	-0.9751	0
CO379743R	1.569	13.4436	14.0935	0.0758	-8.14708	0
CO817451R	1.30046	11.6179	11.9969	0.265	-2.10725	0
GT152238	1.8376	12.9891	13.8669	0.089	-6.2896	0
GT152047	1.1614	13.126	13.3419	0.396	-1.41684	0
CO381094R	1.05363	10.9521	11.0275	0.699	-0.594102	0
GT151503	1.05522	8.60262	8.68016	0.869	-0.260635	0
GT150660	1.77498	14.1304	14.9582	0.0603	-19.4393	0
	1.01288	12.8423	12.8608	0.945	-0.113967	0
	1.22876	13.1998	13.497	0.175	-3.08716	0
GT150206	7.10104	11.5153	14.3433	0.0589	-16.6387	0
CO381555R	0.321656	12.6806	11.0442	0.101	5.3377	0
	1.37817	9.61673	10.0795	0.238	-2.32631	0
CO817052R	1.2322	11.9097	12.2109	0.383	-1.46717	0
CO381066R	1.26336	11.2128	11.5501	0.444	-1.24816	0
AI795144R	1.15925	14.237	14.4502	0.154	-3.49822	0
GT150530	1.71159	8.88107	9.6564	0.162	-3.33302	0
GT149368	1.0289	12.4651	12.5062	0.701	-0.58833	0
GT149877	1.54388	12.097	12.7236	0.107	-5.03052	0
GT149372	1.40028	13.599	14.0847	0.195	-2.79252	0
GT150537	0.995257	12.787	12.7802	0.98	0.0437442	0
GT152064	1.14943	13.8194	14.0204	0.233	-2.3733	0
GT148933	1.20818	12.244	12.5168	0.122	-4.36867	0
GT149055	2.52119	11.5737	12.9078	0.061	-14.0678	0
CO381042R	6.90479	7.52683	10.3144	0.0849	-6.74793	0
CO816687R	2.16868	8.68963	9.80645	0.152	-3.53683	0
	1.38295	10.6008	11.0686	0.212	-2.59142	0
GT149450	1.26867	11.8236	12.1669	0.299	-1.88482	0
	1.80596	12.3673	13.22	0.0952	-5.73784	0
CO380685R	2.17993	12.6127	13.737	0.061	-13.0506	0
CO816729R	1.37295	13.5083	13.9656	0.163	-3.31134	0
GT149489	1.08765	11.9196	12.0408	0.663	-0.670748	0
GT150284	2.81576	10.1387	11.6322	0.0762	-8.05374	0
AB106651	0.279359	11.6603	9.8205	0.258	2.16101
AB106652	0.283801	11.6581	9.8411	0.25	2.21708
AB106653	0.266089	11.5002	9.59023	0.187	2.90511
AB201754	6.95209	11.2467	14.0441	0.0591	-17.055
AB201755	3.58479	13.2628	15.1047	0.0602	-14.6921
AB201756	4.26556	12.625	14.7178	0.0675	-10.472
AB201757	2.66207	13.8725	15.2851	0.072	-9.03594
AB201758	2.90319	13.8348	15.3725	0.0649	-11.5201
AB201759	3.89896	13.2338	15.1969	0.0563	-39.9361
AB201760	1.84196	14.6694	15.5507	0.0818	-7.09573
AB275666	5.74715	11.2546	13.7774	0.0822	-7.05148
AB275667	0.22122	12.847	10.6705	0.0672	10.7839
AF000520	3.26997	11.6959	13.4052	0.0753	-8.26025
AF000521	3.18647	13.0051	14.677	0.0866	-6.54621
AF026382	1.13955	15.5749	15.7634	0.13	-4.10292
AF029685	3.95882	13.2829	15.268	0.0518	-48.9674
AF035944	1.69691	12.7903	13.5532	0.0671	-10.9058
AF039183	97.614	7.9847	14.5937	0.0589	-23.6633
AF041405	1.76701	14.4379	15.2592	0.0572	-41.2012
AF051346	1.75682	14.3642	15.1772	0.0707	-9.30164
AF054615	1.3421	14.7694	15.1939	0.0671	-10.9205
AF074923	1.5907	13.8881	14.5578	0.061	-13.6344
AF159563	1.60508	14.4881	15.1708	0.103	-5.2514
AF163812	1.21024	11.9503	12.2256	0.186	-2.91413
AF168468	1.69628	13.6748	14.4372	0.0937	-5.83011
AF193789	1.84067	14.0694	14.9496	0.0959	-5.67924
AF193790	0.524776	15.179	14.2488	0.0764	8.02626
AF220491	3.08402	13.4857	15.1106	0.0864	-6.55947
AF226700	2.81029	8.92047	10.4112	0.0592	-29.8374
AF226701	3.28903	12.6396	14.3573	0.12	-4.47185
AF226702	1.78981	13.3492	14.189	0.081	-7.21622
AF226703	0.462755	14.8804	13.7687	0.0585	28.6571
AF226704	6.75288	10.4597	13.2152	0.117	-4.54753
AF339024	3.51132	13.5042	15.3162	0.0588	-27.6138
AF339025	0.965865	15.3768	15.3267	0.667	0.662139
AF357587	1.8178	14.6158	15.478	0.06	-15.1867
AF357588	1.68155	14.6976	15.4474	0.0877	-6.44088
AF357589	1.71411	14.5271	15.3046	0.0982	-5.52809
AF357590	1.49472	14.7521	15.332	0.0815	-7.14185
AF357591	1.72303	14.6588	15.4438	0.0914	-6.00948
AF357592	1.72365	14.6235	15.409	0.0595	-17.1186
AF357593	1.70933	14.6941	15.4675	0.0702	-9.50261
AF357596	1.68244	14.6753	15.4259	0.0603	-19.5181
AF401220	13.7071	9.88131	13.6582	0.0513	-50.7757
AF420225	1.54436	7.6908	8.31781	0.333	-1.69641
AF420226	0.591185	9.03259	8.27428	0.17	3.17317
AJ001452	0.0156183	15.2092	9.20859	0.11	4.86244
AJ006348	1.72951	14.5085	15.2988	0.0611	-13.5351
AJ006349	1.26868	13.8189	14.1623	0.0623	-12.6173
AJ223386	1.79625	14.7269	15.5718	0.0664	-11.0523
AJ223387	1.13334	15.3113	15.4919	0.0732	-8.63952
AJ278703	0.931945	11.8749	11.7732	0.743	0.503573
AJ278704	1.03638	11.3591	11.4107	0.745	-0.500774
AJ278705	1.86142	11.5319	12.4283	0.131	-4.07172
AJ297511	0.945974	12.2653	12.1852	0.78	0.430688
AJ297512	2.43495	11.6951	12.979	0.0981	-5.53066
AJ297513	0.862023	13.6773	13.4631	0.209	2.62519
AJ851828	4.03624	11.7802	13.7932	0.311	-1.81124
AJ851829	0.187488	12.6053	10.1902	0.0598	21.7905
AM236314	8.96509	10.7123	13.8767	0.127	-4.19834
AM236315	9.08489	10.6666	13.85	0.125	-4.25881
AM236318	8.41676	11.0141	14.0874	0.115	-4.64715
AM236319	8.85647	11.1797	14.3264	0.125	-4.27082
AM236320	8.45135	11.1803	14.2595	0.133	-4.02281
AX529069	13.1786	7.04841	10.7685	0.0601	-15.4548
AY102631	0.820754	13.2855	13.0005	0.142	3.75436
AY170376	0.333556	10.0547	8.47074	0.3	1.87789
AY280662	44.8954	7.67703	13.1655	0.0593	-26.1724
AY282613	0.441596	14.6905	13.5113	0.0627	12.388
AY285922	1.12771	15.1154	15.2888	0.293	-1.91812
AY324809	6.63474	11.9435	14.6735	0.0598	-25.5962
AY339215	0.76425	15.0142	14.6263	0.0996	5.4196
AY339216	0.815839	15.2918	14.9981	0.0626	12.5505
AY339217	0.823647	15.2991	15.0192	0.0855	6.66269
AY339218	1.03315	7.4183	7.46535	0.937	-0.129911
AY339219	0.979642	8.36315	8.33348	0.978	0.0495
AY339220	0.988366	7.9973	7.98042	0.98	0.0445
AY339221	1.00724	7.95127	7.96168	0.986	-0.0299
AY339222	1.02709	7.66528	7.70385	0.94	-0.123512
AY339223	0.970025	7.85492	7.81101	0.944	0.115497
AY339224	0.997502	7.95051	7.9469	0.995	0.0109
AY339225	0.932887	7.87228	7.77206	0.863	0.271065
AY339226	0.969262	7.4905	7.44546	0.939	0.123739
AY339228	0.978032	7.37918	7.34713	0.954	0.0959
AY357182	1.19042	7.44651	7.69798	0.575	-0.873147
AY357183	0.748099	14.7897	14.371	0.0679	10.3092
AY357184	9.90691	10.3983	13.7067	0.0565	-36.6507
AY429427	0.847995	10.2209	9.98302	0.391	1.43471
AY486104	46.3138	8.48347	14.0168	0.0597	-17.5402
AY538771	1.24457	11.9443	12.26	0.354	-1.5929
AY575056	2.28287	14.2015	15.3924	0.0594	-27.365
AY575057	4.08115	13.2195	15.2485	0.0508	-56.2436
AY619689	1.74611	14.5635	15.3677	0.0543	-46.4296
AY663784	2.41301	13.8444	15.1152	0.0671	-10.8872
AY663785	21.9737	11.0528	15.5105	0.0596	-18.7665
AY663786	0.0699	14.3938	10.5547	0.0599	15.5447
AY663787	1.88282	13.4141	14.327	0.0694	-9.79513
AY679608	1.71275	14.6845	15.4608	0.0991	-5.45433
AY691918	1.79933	14.7361	15.5835	0.0769	-7.90707
AY695813	3.99983	13.2081	15.208	0.0593	-24.1217
AY695815	2.24899	14.1895	15.3588	0.0595	-16.2668
AY695816	2.44948	14.0833	15.3758	0.0564	-33.912
AY695817	1.27326	15.0347	15.3832	0.194	-2.80587
AY695818	1.33408	14.9817	15.3975	0.116	-4.59772
AY706156	4.11248	11.408	13.448	0.304	-1.85473
AY989818	0.343699	11.4843	9.94353	0.276	2.03141
AY989819	0.367975	11.077	9.63465	0.255	2.18312
AY997297	2.48961	14.2288	15.5448	0.061	-13.0304
DQ022748	1.62428	14.4176	15.1174	0.102	-5.29137
DQ087252	1.18867	8.293	8.54235	0.608	-0.795624
DQ087253	31.1106	7.6387	12.598	0.059	-16.6392
DQ183068	4.33676	11.7063	13.8229	0.108	-4.97511
DQ195503	2.06012	12.1248	13.1676	0.0752	-8.25298
DQ195504	3.12837	10.2678	11.9132	0.0823	-7.00694
DQ289586	3.1719	13.5384	15.2038	0.0552	-45.1302
DQ289587	0.69161	10.2954	9.76345	0.227	2.43268
DQ289588	0.421198	11.7297	10.4822	0.13	4.0951
DQ325524	0.367417	11.4306	9.98608	0.196	2.77929
DQ385511	7.31984	11.2065	14.0784	0.121	-4.40553
DQ438979	1.53228	10.3217	10.9374	0.365	-1.5427
DQ458990	0.498664	14.6549	13.6511	0.0869	6.5172
DQ458991	0.476032	14.7105	13.6396	0.0695	9.74432
DQ641514	1.00108	12.4822	12.4838	0.995	-0.011
DQ641515	1.49923	13.6676	14.2518	0.125	-4.25562
DQ641516	0.911195	12.5926	12.4584	0.515	1.03189
DQ641517	0.63092	10.7317	10.0672	0.166	3.25117
DQ664192	1.47872	10.3584	10.9228	0.39	-1.43837
DQ664193	1.49041	10.3379	10.9136	0.377	-1.48987
DQ834905	1.15108	8.08673	8.28971	0.69	-0.61335
DQ834906	29.2564	7.65211	12.5228	0.0599	-17.958
FXU63534	0.952759	15.5981	15.5283	0.489	1.10653
U63550	5.42393	12.3213	14.7607	0.0511	-50.6317
AB208428R	2.04214	7.58647	8.61655	0.103	-5.22743	0
AB208431R	1.6452	8.20643	8.92469	0.393	-1.42849	7	"F:transferase activity; P:transcription; F:DNA binding; C:plastid; C:nucleolus; P:nucleobase, nucleoside, nucleotide and nucleic acid metabolic process"	EC:2.7.7.6
AB208433R	1.31538	7.63216	8.02764	0.435	-1.27655	0
AB208434R	1.62895	8.27481	8.97875	0.163	-3.29681	0
AB208437R	1.6855	11.5343	12.2875	0.161	-3.35146	3	F:hydrolase activity; F:nucleotide binding; C:plastid	EC:3.6.1.15
AB208564R	1.32168	10.5398	10.9422	0.46	-1.19381	0
AB208567R	0.821584	10.1607	9.87718	0.44	1.26164	0
AB208568R	1.31952	11.8302	12.2302	0.43	-1.29612	0
AB208573R	2.72985	12.1083	13.5571	0.141	-3.77495	3	P:biosynthetic process; P:cellular process; F:protein binding; C:plastid
AB208654R	0.995438	7.78201	7.77541	0.989	0.0223	0
AB208656R	3.53811	7.35817	9.18115	0.107	-5.03116	0
AB208657R	2.31916	9.11574	10.3293	0.0769	-7.9119	0
AB208658R	1.08469	7.78351	7.90079	0.81	-0.371625	0
AB208659R	0.982204	7.51157	7.48567	0.964	0.077	0
AB208660R	0.99477	7.21341	7.20584	0.989	0.023	4	"F:RNA binding; F:transferase activity; F:nucleotide binding; P:nucleobase, nucleoside, nucleotide and nucleic acid metabolic process"	EC:2.7.7.25
AB208661R	0.876608	7.73358	7.54358	0.628	0.746281	0
AB208662R	6.75097	7.78131	10.5364	0.0572	-32.1156	0
AB208665R	1.13083	8.03158	8.20896	0.753	-0.484029	0
AB208667R	1.85151	11.0176	11.9063	0.0901	-6.16917	0
AB211135R	1.63694	7.94414	8.65513	0.348	-1.61808	1	P:biological_process
AB211165R	1.32551	14.6953	15.1019	0.118	-4.52043	1	C:mitochondrion
AB219569R	11.3626	8.32871	11.8349	0.0595	-16.0778	0
AF041387R	62.6891	9.19964	15.1698	0.0809	-7.23799	3	P:oxidation reduction; F:oxidoreductase activity; F:iron ion binding
AF041388R	2.26463	13.6029	14.7822	0.068	-10.3373	0
AF041389R	1.82988	12.4901	13.3618	0.09	-6.17434	0
AF041390R	1.06834	14.9622	15.0576	0.705	-0.581723	2	P:regulation of transcription; F:DNA binding
AF041392R	1.03457	13.8007	13.8498	0.923	-0.155393	4	F:binding; C:plasma membrane; C:plastid; F:nucleotide binding
AF041393R	1.2301	14.4714	14.7702	0.387	-1.44979	3	F:transferase activity; P:metabolic process; P:cellular process	EC:2.5.1.18
AF041394R	96.8604	7.52588	14.1237	0.0561	-33.2558	0
AF041395R	3.07887	13.2985	14.9209	0.0868	-6.52911	2	F:transferase activity; P:biosynthetic process
AF041398R	4.85144	10.9676	13.246	0.0991	-5.45812	0
AF041400R	22.8736	11.1418	15.6575	0.0597	-18.3974	2	F:transferase activity; P:metabolic process	EC:2.4.1.0
AF041401R	5.56122	12.074	14.5494	0.0593	-25.2302	2	F:transferase activity; P:metabolic process	EC:2.4.1.0
AF041402R	2.01065	13.4042	14.4119	0.0925	-5.91745	0
AF041403R	1.15075	9.5752	9.77778	0.631	-0.739881	0
AF041404R	1.51052	10.0394	10.6345	0.299	-1.88493	2	F:hydrolase activity; P:protein metabolic process; P:cellular process
AF041408R	1.38903	11.8615	12.3355	0.169	-3.19388	3	F:transporter activity; C:plasma membrane; P:transport
AI795138R	15.9361	7.57417	11.5684	0.0606	-14.5047	0
AI795139R	0.367278	12.9899	11.5449	0.0837	6.89953	0
AI795142R	1.20494	11.666	11.9349	0.727	-0.536793	1	F:nutrient reservoir activity
AI795145R	1.24296	13.1834	13.4972	0.151	-3.54692	0
AI795147R	1.28825	13.0664	13.4318	0.13	-4.10471	4	F:ATP binding; C:integral to membrane; F:ATP:ADP antiporter activity; P:transport
AI795148R	1.02027	13.9729	14.0018	0.77	-0.450875	5	"F:binding; F:catalytic activity; P:carbohydrate metabolic process; P:cellular process; P:nucleobase, nucleoside, nucleotide and nucleic acid metabolic process"	EC:5.1.3.2
AI795154R	2.65256	13.8841	15.2914	0.0601	-15.5677	4	F:transferase activity; P:biosynthetic process; P:cellular amino acid and derivative metabolic process; P:secondary metabolic process	EC:2.3.1.74
AI795156R	2.592	14.1099	15.484	0.0597	-18.4083	8	"F:metal ion binding; P:oxidation reduction; F:oxidoreductase activity; F:oxidoreductase activity, acting on single donors with incorporation of molecular oxygen, incorporation of two atoms of oxygen; F:iron ion binding; F:naringenin 3-dioxygenase activity; F:L-ascorbic acid binding; P:flavonoid biosynthetic process"
AI795158R	5.56068	12.1507	14.6259	0.0595	-17.1204	2	F:transferase activity; P:metabolic process	EC:2.4.1.0
AI795159R	25.9126	8.33119	13.0268	0.0596	-25.0357	0
AW061431R	1.29855	14.1395	14.5164	0.0789	-7.54252	10	F:binding; F:molecular_function; P:cellular homeostasis; F:catalytic activity; P:metabolic process; P:cellular process; F:nucleotide binding; C:plastid; P:generation of precursor metabolites and energy; P:electron transport; P:biosynthetic process; P:carbohydrate metabolic process	EC:1.8.1.7
AW061433R	0.632787	15.049	14.3888	0.0653	11.2917	0
AW061435R	0.715236	13.126	12.6425	0.44	1.26209	3	F:transferase activity; P:metabolic process; P:cellular process	EC:2.5.1.18
CB934834R	47.5707	7.25687	12.8289	0.0589	-27.5517	0
CO378443R	0.855705	11.2325	11.0077	0.483	1.12357	0
CO378444R	2.73139	12.4111	13.8608	0.135	-3.93721	0
CO378446R	10.4237	7.36835	10.7501	0.0599	-17.6786	0
CO378447R	10.5542	7.78298	11.1827	0.0888	-6.32561	0
CO378449R	1.74833	13.7241	14.5301	0.104	-5.20165	0
CO378452R	2.18455	12.4209	13.5482	0.0594	-29.3019	0
CO378455R	5.01422	12.4656	14.7916	0.0647	-11.6532	0
CO378460R	64.4652	7.98135	13.9918	0.0506	-91.1878	0
CO378465R	2.79493	11.8866	13.3694	0.144	-3.71105	0
CO378467R	8.65334	7.57161	10.6849	0.0596	-17.1283	0
CO378468R	1.44192	11.2392	11.7672	0.231	-2.39089	0
CO378471R	1.9556	13.8507	14.8184	0.0608	-20.9856	0
CO378474R	7.20488	8.83824	11.6872	0.0598	-15.7212	0
CO378475R	1.93419	10.5137	11.4654	0.14	-3.79905	0
CO378481R	1.58461	11.5502	12.2143	0.123	-4.32329	0
CO378485R	7.13316	11.1332	13.9677	0.0589	-16.6161	3	P:regulation of transcription; F:DNA binding; C:nucleus
CO378486R	7.10199	12.2587	15.0869	0.051	-58.8216	0
CO378492R	1.89746	11.2548	12.1789	0.102	-5.28814	0
CO378494R	1.63541	9.83474	10.5444	0.224	-2.45793	0
CO378495R	1.61801	13.5618	14.2561	0.137	-3.88458	0
CO378496R	1.25639	12.3754	12.7047	0.294	-1.91309	0
CO378497R	1.61193	14.0498	14.7386	0.0996	-5.4259	0
CO378501R	1.19351	7.32669	7.58191	0.565	-0.897463	0
CO378503R	0.71705	12.3652	11.8853	0.185	2.93443	0
CO378504R	0.6338	13.9398	13.2819	0.2	2.72711	0
CO378506R	2.8224	12.8782	14.3751	0.0767	-7.97878	0
CO378508R	1.7643	11.1378	11.9568	0.275	-2.03345	0
CO378509R	4.36177	11.0275	13.1524	0.0815	-7.1358	0
CO378512R	1.05031	8.75754	8.82836	0.834	-0.32515	0
CO378514R	2.35496	8.80552	10.0412	0.164	-3.28287	0
CO378515R	1.33139	13.0506	13.4635	0.107	-5.04771	0
CO378516R	1.09943	14.4041	14.5409	0.359	-1.56806	0
CO378518R	3.57706	10.0872	11.926	0.0809	-7.22565	0
CO378519R	1.89719	11.8511	12.775	0.0726	-8.77717	5	F:binding; P:metabolic process; F:catalytic activity; P:cellular metabolic process; F:coenzyme binding
CO378523R	1.03069	8.63774	8.68135	0.87	-0.258345	0
CO378526R	0.989779	12.5136	12.4987	0.964	0.0764	0
CO378527R	5.58051	8.9762	11.4566	0.0778	-7.72277	0
CO378530R	5.61364	11.9592	14.4482	0.0594	-16.904	3	P:defense response; C:cell wall; C:extracellular region
CO378533R	15.896	9.30968	13.3003	0.0612	-12.9718	0
CO378539R	2.28535	11.7449	12.9373	0.175	-3.09595	0
CO378540R	24.373	7.42333	12.0305	0.0612	-12.9474	0
CO378542R	14.7103	7.97481	11.8536	0.0655	-11.2294	0
CO378545R	1.94467	10.3823	11.3418	0.23	-2.40442	0
CO378548R	0.545601	9.65836	8.78428	0.177	3.05426	0
CO378549R	2.36644	10.6392	11.882	0.0592	-17.0061	0
CO378557R	2.47897	12.3725	13.6822	0.0721	-9.01996	0
CO378563R	2.10228	11.8146	12.8866	0.123	-4.35517	0
CO378564R	181.958	6.95949	14.467	0.0543	-46.2698	0
CO378565R	1.21979	13.7326	14.0192	0.215	-2.5624	0
CO378571R	5.63711	10.5371	13.032	0.0915	-6.00454	0
CO378572R	0.916217	9.44926	9.32302	0.798	0.395196	0
CO378577R	19.4055	9.55276	13.8311	0.0601	-14.8569	0
CO378582R	2.62781	13.887	15.2808	0.0602	-26.7182	0
CO378587R	2.31738	11.5308	12.7433	0.133	-4.01609	0
CO378593R	1.48092	13.6136	14.1801	0.0856	-6.64829	0
CO378596R	1.08503	14.6727	14.7905	0.436	-1.27309	0
CO378601R	0.860785	12.427	12.2107	0.382	1.47285	0
CO378608R	0.739673	12.8913	12.4563	0.238	2.32295	0
CO378612R	2.37937	12.4107	13.6613	0.0661	-11.0986	0
CO378614R	1.02945	10.1858	10.2277	0.914	-0.17377	0
CO378619R	0.967063	10.4658	10.4175	0.896	0.208398	0
CO378623R	1.29082	10.3767	10.745	0.364	-1.54598	0
CO378624R	1.40467	11.6984	12.1886	0.223	-2.46896	0
CO378625R	2.55521	10.2949	11.6483	0.138	-3.85761	0
CO378630R	0.652512	13.6776	13.0617	0.169	3.19151	0
CO378635R	1.15777	12.1079	12.3192	0.523	-1.00787	0
CO378637R	0.754501	13.9489	13.5425	0.0786	7.58873	0
CO378638R	2.13344	11.2741	12.3673	0.181	-2.9924	0
CO378639R	1.46158	13.3221	13.8696	0.172	-3.13617	0
CO378640R	1.50389	13.2292	13.8179	0.128	-4.16707	0
CO378643R	1.45776	13.1001	13.6439	0.137	-3.87432	0
CO378652R	2.53618	9.63155	10.9742	0.0594	-18.571	0
CO378653R	1.43496	10.2776	10.7986	0.622	-0.76329	0
CO378655R	3.01777	11.084	12.6775	0.11	-4.86427	0
CO378656R	1.09292	7.0655	7.19369	0.821	-0.350851	0
CO378657R	0.786147	9.24568	8.89855	0.468	1.17091	0
CO378662R	1.28056	10.9642	11.3209	0.224	-2.45926	0
CO378664R	1.04359	13.7842	13.8458	0.886	-0.228651	0
CO378668R	1.03082	8.10608	8.14987	0.961	-0.0825	0
CO378670R	1.23893	13.4476	13.7567	0.264	-2.11511	0
CO378675R	1.10035	11.0929	11.2308	0.613	-0.783235	0
CO378692R	1.41901	8.1993	8.70418	0.292	-1.92304	5	F:amino acid transmembrane transporter activity; P:amino acid transport; C:integral to membrane; C:membrane; P:transport
CO378693R	1.5222	11.6348	12.2409	0.528	-0.992834	0
CO378696R	2.69157	12.6934	14.1219	0.0597	-26.4677	0
CO378697R	1.15339	12.868	13.0739	0.112	-4.77327	0
CO378698R	27.9373	6.91181	11.7159	0.0571	-40.8319	0
CO378700R	1.53713	10.1254	10.7457	0.223	-2.46787	0
CO378707R	11.6623	7.08237	10.6262	0.0593	-24.0756	0
CO378712R	1.28462	10.6051	10.9664	0.481	-1.12927	0
CO378714R	105.562	7.33597	14.0579	0.0513	-78.6523	0
CO378715R	3.40022	13.4172	15.1829	0.0601	-24.5982	0
CO378717R	0.964857	14.4305	14.3789	0.882	0.234742	0
CO378718R	1.53285	11.7507	12.3669	0.198	-2.74743	0
CO378719R	2.26864	13.3193	14.5011	0.162	-3.33409	0
CO378728R	5.6394	12.3119	14.8074	0.057	-34.8583	4	P:response to gibberellin stimulus; P:defense response; C:cell wall; C:extracellular region
CO378734R	1.01834	7.86936	7.89558	0.932	-0.138725	0
CO378735R	0.741558	9.78991	9.35854	0.316	1.78905	0
CO378737R	3.68551	9.80516	11.687	0.0982	-5.52637	0
CO378739R	1.82417	7.79081	8.65805	0.0817	-7.10688	0
CO378741R	1.06528	14.5688	14.66	0.667	-0.66114	0
CO378743R	1.45694	13.5617	14.1046	0.0612	-14.0992	0
CO378744R	1.2046	7.70499	7.97354	0.338	-1.66806	0
CO378746R	27.2047	8.79325	13.559	0.0597	-17.2852	0
CO378747R	5.38217	9.89457	12.3228	0.0717	-9.09782	0
CO378748R	0.984138	7.18653	7.16346	0.966	0.0737	0
CO378750R	1.78549	10.7409	11.5773	0.171	-3.15308	0
CO378756R	0.380537	10.9441	9.5502	0.0959	5.67528	0
CO378765R	2.38455	12.9233	14.177	0.0595	-29.311	0
CO378769R	1.00591	9.66224	9.67074	0.983	-0.0361	0
CO378770R	2.80796	13.9532	15.4427	0.0596	-26.6075	0
CO378775R	3.45458	13.1396	14.9281	0.0612	-13.2095	0
CO378777R	1.61915	7.75717	8.45241	0.19	-2.85031	0
CO378779R	1.27288	9.22662	9.57473	0.0882	-6.38646	0
CO378781R	0.73757	11.1516	10.7125	0.575	0.873227	0
CO378784R	1.5223	12.449	13.0553	0.0861	-6.59257	0
CO378785R	1.34698	9.48529	9.91502	0.359	-1.56762	0
CO378790R	1.07181	7.19032	7.29037	0.844	-0.308003	0
CO378791R	2.11095	11.57	12.6479	0.0655	-11.2226	0
CO378792R	1.50586	13.5885	14.1791	0.0843	-6.80018	0
CO378794R	1.01433	6.9229	6.94342	0.967	-0.0719	0
CO378796R	3.50036	8.64087	10.4484	0.0912	-6.041	0
CO378797R	1.13357	12.1097	12.2905	0.57	-0.883001	0
CO378799R	0.868117	11.1243	10.9203	0.578	0.863216	0
CO378802R	1.32696	13.4779	13.886	0.0716	-9.11546	0
CO378804R	3.10612	8.70481	10.3399	0.0765	-8.01303	0
CO378805R	3.80283	11.4629	13.39	0.0601	-26.6219	0
CO378809R	2.89685	14.0634	15.5979	0.0809	-7.22955	0
CO378812R	1.40057	14.3106	14.7966	0.101	-5.38458	7	F:metal ion binding; P:oxidation reduction; F:binding; F:oxidoreductase activity; P:metabolic process; F:catalytic activity; F:zinc ion binding
CO378813R	1.43878	13.7719	14.2968	0.126	-4.23899	0
CO378814R	0.436916	9.72031	8.52573	0.167	3.21798	0
CO378820R	1.66664	10.245	10.9819	0.146	-3.6777	0
CO378827R	2.41758	7.15107	8.42463	0.181	-2.99307	0
CO378833R	1.49165	7.72935	8.30626	0.211	-2.59836	0
CO378834R	48.7048	6.95453	12.5605	0.0546	-67.1547	0
CO378848R	2.35856	13.9699	15.2078	0.0649	-11.5298	0
CO378850R	1.25598	9.66672	9.99554	0.425	-1.31354	0
CO378851R	3.30689	13.686	15.4115	0.0596	-29.3383	0
CO378852R	0.53098	8.9477	8.03443	0.135	3.93811	0
CO378855R	0.28838	13.125	11.3311	0.0763	8.04871	0
CO378856R	3.68513	11.4826	13.3643	0.0676	-10.4873	0
CO378858R	1.16461	11.612	11.8318	0.505	-1.06056	0
CO378861R	1.26026	12.6178	12.9515	0.187	-2.90435	0
CO378862R	2.42792	12.5325	13.8122	0.0622	-12.6482	0
CO378863R	2.25627	10.1025	11.2765	0.155	-3.47197	0
CO378864R	0.183111	13.5483	11.0991	0.0591	22.5275	0
CO378867R	6.07253	9.34361	11.9459	0.0743	-8.44615	0
CO378868R	1.24062	13.8545	14.1655	0.0877	-6.44071	0
CO378869R	0.902193	7.73719	7.58869	0.752	0.485712	0
CO378871R	26.2871	7.41141	12.1277	0.0593	-26.1438	0
CO378872R	1.21964	14.407	14.6935	0.0786	-7.56978	0
CO378877R	0.525032	13.6331	12.7036	0.195	2.7862	0
CO378878R	2.37419	11.4821	12.7295	0.0741	-8.49625	0
CO378881R	0.455709	9.09192	7.9581	0.138	3.86597	0
CO378885R	0.934555	11.0293	10.9317	0.612	0.784713	0
CO378887R	1.66572	13.839	14.5751	0.0844	-6.7915	0
CO378888R	0.837745	9.98286	9.72744	0.455	1.21054	0
CO378889R	1.81646	12.0579	12.919	0.0727	-8.79539	0
CO378892R	2.58524	10.4484	11.8187	0.101	-5.34105	0
CO378895R	0.922512	14.2662	14.1498	0.689	0.615467	0
CO378901R	0.678757	8.66357	8.10454	0.278	2.01441	0
CO378905R	2.13094	8.99657	10.0881	0.215	-2.55896	0
CO378908R	23.1284	8.97006	13.5016	0.0698	-9.61799	0
CO378910R	0.307335	10.8089	9.10683	0.125	4.25265	0
CO378912R	1.9308	7.74151	8.69071	0.321	-1.76017	0
CO378914R	2.05854	7.60012	8.64174	0.284	-1.97456	0
CO378918R	2.40449	13.9573	15.223	0.0611	-13.4346	0
CO378921R	1.12799	14.1013	14.2751	0.059	-16.4047	0
CO378922R	0.861019	12.099	11.8831	0.179	3.02311	0
CO378925R	1.57117	10.8656	11.5174	0.115	-4.66436	0
CO378926R	1.79934	11.2184	12.0659	0.139	-3.82204	0
CO378932R	1.0025	11.5046	11.5082	0.998	-0.00542	0
CO378935R	0.732415	11.9484	11.4991	0.113	4.72724	0
CO378939R	1.24303	7.49273	7.8066	0.474	-1.15115	0
CO378941R	3.21508	7.62034	9.3052	0.105	-5.12659	0
CO378943R	6.12052	7.50273	10.1164	0.0648	-11.5918	0
CO378948R	1.08658	14.6038	14.7236	0.61	-0.791547	0
CO378949R	1.01277	7.5143	7.53261	0.896	-0.207477	0
CO378957R	3.68205	9.93339	11.8139	0.0869	-6.51816	0
CO378962R	2.37137	12.191	13.4368	0.0562	-33.0206	0
CO378964R	1.47821	13.9678	14.5316	0.0905	-6.12086	0
CO378967R	12.1412	7.18152	10.7834	0.0494	-84.0096	0
CO378969R	0.999146	7.48104	7.47981	0.998	0.00353	0
CO378970R	4.33213	9.0572	11.1723	0.06	-20.3514	0
CO378972R	2.05462	12.3632	13.4021	0.0706	-9.40583	0
CO378974R	3.60923	12.4311	14.2828	0.0596	-24.4544	0
CO378979R	1.63553	12.6593	13.369	0.214	-2.56727	0
CO378982R	1.10642	13.4775	13.6234	0.567	-0.893333	0
CO378984R	0.249056	9.50975	7.50429	0.111	4.81647	0
CO378985R	19.397	7.34312	11.6209	0.061	-20.7984	0
CO378987R	1.27484	14.198	14.5483	0.137	-3.87479	0
CO378992R	1.42681	10.8053	11.3181	0.289	-1.93895	0
CO378993R	14.2603	9.33209	13.166	0.061	-13.0518	0
CO378996R	1.2477	11.9797	12.299	0.295	-1.90581	0
CO378998R	74.8955	8.1375	14.3643	0.0557	-68.9611	0
CO379001R	0.928094	13.5378	13.4301	0.661	0.673812	0
CO379002R	4.2925	8.09399	10.1958	0.0826	-6.99037	0
CO379003R	1.7335	11.8872	12.6809	0.2	-2.72189	0
CO379008R	1.22545	11.8297	12.123	0.265	-2.10591	0
CO379009R	5.13198	6.94379	9.30331	0.074	-8.52582	0
CO379012R	0.829899	13.7775	13.5085	0.383	1.46946	0
CO379014R	1.66645	12.3615	13.0983	0.158	-3.40819	0
CO379018R	1.92984	12.8262	13.7747	0.0959	-5.67476	0
CO379024R	49.8572	8.40198	14.0417	0.0732	-8.64567	0
CO379025R	4.21512	7.69356	9.76914	0.0882	-6.37528	0
CO379028R	0.502299	9.15679	8.16341	0.154	3.49184	0
CO379030R	2.7195	9.68739	11.1307	0.318	-1.77676	0
CO379033R	1.79341	11.9766	12.8194	0.145	-3.68846	0
CO379040R	1.09908	7.18266	7.31897	0.512	-1.03828	0
CO379041R	0.916821	11.8605	11.7352	0.778	0.435521	0
[truncated: 12,264 more rows]
