# Supplementary material for: Generation and analysis of ESTs from strawberry (Fragaria xananassa) fruits and evaluation of their utility in genetic and molecular studies
Source: BMC Genomics. 2010 Sep 17;11:503. doi: 10.1186/1471-2164-11-503 (PMC2996999; doi:10.1186/1471-2164-11-503)
Supplement: Additional file 6 — Sequences of the primers used in the expression studies by QRT-PCR. Nucleotide sequence of the primers used for the expression studies of the genes of the hormones signalling pathways of Table 9 [file 1471-2164-11-503-S6.XLS]

## Sheet: Hoja1
EST		Sequence	amplicon (bp)	Tm (ºC)
M101B08R	forward	TCGCAGTCACAAACTCCTTG	211	60
	reverse	CTCCAATTCCCAAGGTGAGA
M112C05R	forward	GCCTTCACAGGAGCTAGTGG	208	60
	reverse	TACTTGGGCTGCCCTTCTAA
M202A10R	forward	TGTGTGGCGGTGCTATAATC	219	60
	reverse	GCTGCCTGATGCCTCTGTAG
M208H04R	forward	TCTGGCTTGGAACCTTTGAC	208	60
	reverse	CTTCACCACCACGGGTACTT
M210G07R	forward	GCTGAGAAGCCAAAGGTTGA	163	60
	reverse	ATGGCCTCTGCCTTATTCCT
M102D05R	forward	CCACAGCATTTGAAGTTGGA	200	60
	reverse	GACGATGGAGGTTTTGGT
M104F08R	forward	CCAGGCACTTCAACCAAAAT	134	60
	reverse	ACCAACGAGAAGGGTTTGAA
M118H01R	forward	GAGGCTGTTGACCTGGTTTC	112	60
	reverse	GGGTGTTCAGGTCACGAAGT
